# Supplementary material for: Intracellular HIV-1 Tat regulator induces epigenetic changes in the DNA methylation landscape
Source: Front Immunol. 2025 Mar 4;16:1532692. doi: 10.3389/fimmu.2025.1532692 (PMC11913862; doi:10.3389/fimmu.2025.1532692)
Supplement: Supplementary file 2 [file Table1.xlsx]

## Sheet: annotated_dmr_Tat101_TetOFF
Supplementary Table 1. Differentially methylated genes in Tat101 vs TetOFF.
Chromosome	Start	End	Width	Nº CpG	min(smoothed FDR)	Stouffer	HMFDR	Fisher	maxdiff	meandiff	Overlapping genes in DMR
chr6	31538524	31543686	5163	38	0	8.6261e-182	2.51962e-10	1.20705e-204	-0.814673	-0.361517	LTA, TNF
chr5	52082386	52084413	2028	18	0	3.25888e-149	1.64217e-11	3.75017e-144	0.922307	0.675135	ITGA1, PELO, CTD-2288O8.1
chr7	142493674	142495846	2173	21	0	6.53911e-141	1.18106e-10	6.06846e-143	0.606633	0.413127	TRBJ2-1, TRBJ2-2, TRBJ2-2P, TRBJ2-3, TRBJ2-4, TRBJ2-5, TRBJ2-6, TRBJ2-7
chr15	45925986	45927921	1936	19	0	2.34162e-112	2.48182e-10	5.73103e-114	0.512659	0.326	RP11-96O20.4, SQRDL
chr1	39874025	39876059	2035	17	0	2.49346e-115	1.36499e-10	2.00925e-110	0.513373	0.365523	MACF1
chr1	3160665	3165391	4727	23	0	1.04356e-97	2.41588e-10	5.59479e-110	0.79697	0.253951	PRDM16
chr4	111118137	111120454	2318	21	0	1.20679e-91	4.15129e-10	1.12419e-108	0.765637	0.349571	ELOVL6
chr5	138774785	138775742	958	14	0	1.49375e-102	4.75655e-12	1.08036e-106	0.939712	0.649709	DNAJC18
chr5	67583598	67586928	3331	19	0	2.01966e-89	6.69521e-11	6.24953e-106	0.699599	0.331375	PIK3R1
chr17	46894191	46896148	1958	16	0	9.65082e-104	4.47381e-11	5.08596e-105	0.951879	0.625971	TTLL6
chr9	91603434	91607073	3640	19	0	2.43092e-100	5.02392e-10	9.52281e-105	0.616745	0.351728	C9orf47, S1PR3
chr4	39528269	39530705	2437	23	0	1.25291e-71	1.76573e-10	7.16486e-97	0.810513	0.289942	UGDH-AS1, UGDH
chr22	50523686	50525778	2093	19	0	8.5974e-90	2.29916e-09	4.28187e-95	0.667574	0.324612	MLC1
chr2	220082807	220085125	2319	16	0	2.30592e-75	2.85129e-11	9.54409e-92	0.517899	0.288809	ABCB6, ATG9A
chr14	34419316	34421172	1857	19	0	3.21098e-75	3.42279e-11	1.20599e-91	0.840025	0.351148	EGLN3
chr16	19565565	19567590	2026	18	0	4.57825e-72	1.06153e-10	9.03384e-91	0.511086	0.290653	C16orf62
chr1	3327178	3332705	5528	18	0	5.85924e-71	9.60838e-11	2.24475e-90	0.722911	0.268762	PRDM16
chr1	147142184	147143246	1063	14	0	3.31455e-78	1.53223e-11	5.69626e-89	0.886326	0.47391	ACP6
chr19	14183018	14186152	3135	18	0	3.16833e-67	6.1898e-11	2.4377e-88	0.670647	0.26969	hsa-mir-1199
chr10	114910483	114912149	1667	14	0	6.8553e-71	3.68956e-11	2.94784e-88	0.852949	0.5042	TCF7L2
chr16	67700143	67702001	1859	15	0	2.1056e-88	1.02632e-09	2.04889e-86	-0.644366	-0.251556	C16orf86, ENKD1
chr11	66044326	66047229	2904	23	0	2.67308e-52	2.50957e-11	2.0267e-84	0.878193	0.292743	RAB1B, CNIH2, RP11-867G23.3, RP11-867G23.4
chr16	2197280	2199702	2423	13	0	1.79806e-81	4.9392e-11	3.77163e-82	0.938345	0.515253	RAB26
chr19	17958339	17960227	1889	16	0	2.71874e-74	6.02273e-10	4.84458e-81	-0.503756	-0.295666	JAK3
chr1	111742914	111744503	1590	13	0	1.39837e-75	4.99096e-11	1.83166e-80	-0.564448	-0.341886	CHI3L2, DENND2D
chr12	42875816	42878192	2377	22	0	1.48643e-49	4.10705e-11	4.04316e-80	0.890856	0.272914	PRICKLE1
chr2	7016367	7018885	2519	12	0	1.07107e-80	2.0954e-11	6.4352e-80	0.887255	0.506622	RSAD2
chr1	227915338	227917331	1994	16	0	1.45427e-67	1.39103e-10	1.30216e-79	0.716227	0.27993	SNAP47
chr18	77723195	77725605	2411	14	0	5.71971e-73	3.59186e-10	1.65722e-79	-0.698328	-0.28542	HSBP1L1
chr12	124245945	124249606	3662	15	0	3.89441e-62	7.30539e-11	8.31265e-79	0.550817	0.275442	ATP6V0A2, DNAH10
chr14	64760831	64762315	1485	12	0	7.96214e-77	8.35055e-11	6.31436e-77	0.503384	0.294023	ESR2
chr22	27052573	27053934	1362	17	0	9.6664e-58	1.95173e-10	6.32219e-77	0.534927	0.269257	MIAT
chr15	72612125	72613427	1303	17	0	1.46978e-54	4.95122e-11	8.33415e-77	0.850505	0.382538	RP11-106M3.3, CELF6, CELF6, RP11-106M3.2
chr19	50553022	50554510	1489	13	0	3.68532e-69	8.69299e-11	1.52132e-76	0.756628	0.35898	ZNF473, CTD-2126E3.1, CTD-2126E3.3
chr19	44667871	44669612	1742	14	0	1.67487e-75	1.70684e-10	1.62329e-76	0.692176	0.380085	ZNF226
chr7	73183394	73185795	2402	15	0	2.35527e-76	3.94865e-10	4.82775e-76	0.6453	0.26633	CLDN3
chr11	120206325	120208324	2000	15	0	1.24578e-57	2.40727e-11	1.09835e-75	-0.82766	-0.279335	ARHGEF12
chr19	40004255	40006625	2371	19	0	5.0746e-43	9.17885e-11	4.30019e-75	0.780752	0.291509	SELV
chr4	187517069	187521418	4350	15	0	7.56612e-66	2.0039e-11	4.32305e-75	0.857384	0.382292	FAT1
chr12	130333393	130340314	6922	15	0	9.09442e-68	5.06841e-11	3.26714e-74	-0.784418	-0.296473	TMEM132D, RP11-572C21.1
chr17	40833382	40836125	2744	17	0	1.25379e-62	1.5031e-10	4.76574e-74	0.531361	0.262787	CTD-3193K9.4, CNTNAP1, CCR10, CTD-3193K9.3
chr20	4795444	4797780	2337	12	0	1.77472e-64	1.2154e-11	1.24367e-73	-0.851709	-0.460452	RASSF2
chr3	128711999	128714144	2146	16	0	1.09795e-60	8.23511e-11	3.5706e-73	0.923168	0.38987	KIAA1257
chr19	37156744	37157945	1202	12	0	3.60024e-71	4.27819e-10	3.76144e-73	0.4178	0.262406	ZNF461
chr1	160039909	160041446	1538	13	0	1.18047e-70	9.13968e-10	6.07543e-72	0.441732	0.300471	RP11-536C5.2, KCNJ10
chr4	13544632	13546813	2182	18	0	2.74453e-50	4.00823e-10	3.27103e-71	0.678484	0.256112	NKX3-2
chr22	43252463	43254872	2410	16	0	1.46869e-44	2.88431e-11	1.34567e-69	-0.945773	-0.432985	ARFGAP3, PACSIN2
chr19	12476027	12477259	1233	13	0	1.09351e-66	2.38665e-10	2.01087e-69	0.711935	0.307451	ZNF442
chr1	24882084	24883660	1577	12	0	9.90717e-67	5.99122e-11	4.29913e-69	0.500238	0.29094	NCMAP, RP4-594I10.3
chr2	65593761	65595186	1426	10	0	7.8545e-64	1.04031e-11	5.55248e-69	-0.877786	-0.531167	SPRED2
chr16	18811794	18814008	2215	19	0	1.05638e-38	1.91064e-11	1.46704e-68	-0.962843	-0.285286	RP11-1035H13.3, ARL6IP1
chr12	123379308	123381990	2683	17	0	2.78943e-34	9.07962e-12	8.40695e-68	-0.914334	-0.261495	VPS37B
chr6	8435206	8437152	1947	13	0	8.08815e-47	1.66701e-11	1.1548e-67	-0.91881	-0.34592	SLC35B3
chr10	90966221	90968091	1871	18	0	2.39178e-40	1.39432e-10	1.41284e-67	0.890773	0.282581	CH25H
chr3	149529930	149531388	1459	16	0	1.94994e-42	4.03047e-11	1.67095e-67	-0.866162	-0.283601	RNF13, ANKUB1
chr1	159172250	159175295	3046	12	0	3.17326e-64	4.58282e-10	3.27333e-67	0.561785	0.307979	CADM3, DARC, CTA-134P22.2
chr17	41923945	41924577	633	13	0	1.40245e-63	1.13314e-09	2.82308e-65	0.606456	0.282702	CD300LG
chr12	54866499	54868395	1897	11	0	8.40804e-68	4.82207e-10	6.39631e-65	-0.441551	-0.254231	RP11-753H16.3, GTSF1
chr7	107299935	107302712	2778	17	0	1.93839e-43	1.71723e-11	6.77506e-65	0.835568	0.278941	SLC26A4, SLC26A4-AS1
chr12	47609357	47611651	2295	11	0	7.56605e-61	6.36643e-10	1.33334e-64	0.505508	0.339799	PCED1B, PCED1B-AS1
chr17	41175726	41178024	2299	15	0	9.18923e-43	2.40591e-10	3.78961e-64	0.523056	0.271579	RND2, VAT1
chr10	106033824	106035168	1345	12	0	9.49841e-53	1.50707e-10	2.10275e-63	0.666022	0.322095	GSTO2
chr12	750376	753199	2824	13	0	2.28568e-42	2.45054e-11	4.06001e-63	-0.774962	-0.370695	RP11-218M22.1, NINJ2
chr17	38346960	38348058	1099	8	0	3.01485e-66	2.03703e-11	9.0435e-63	0.783312	0.449014	RAPGEFL1
chr7	37955508	37957021	1514	15	0	1.70409e-45	6.05953e-10	1.46218e-62	0.596412	0.260213	EPDR1, SFRP4
chr9	133318829	133321090	2262	11	0	1.50474e-60	1.11187e-10	2.51944e-62	0.803102	0.345559	ASS1
chr17	40332420	40333832	1413	13	0	7.25068e-44	2.12811e-10	5.60491e-62	0.736954	0.297524	KCNH4
chr11	65600773	65601754	982	13	0	4.409e-45	4.94448e-10	4.41101e-61	0.558108	0.306467	SNX32, CFL1
chr9	139889616	139892531	2916	15	0	1.11195e-43	1.15772e-09	5.50409e-60	0.771198	0.310313	CLIC3
chr1	45451736	45454424	2689	19	0	2.8722e-25	1.29234e-11	1.37828e-59	-0.889014	-0.253443	EIF2B3, RP5-882O7.4, MRPS17P1
chr1	198951113	198952654	1542	10	0	3.138e-59	2.76897e-10	5.457e-59	0.393531	0.264083	RP11-16L9.2
chr6	21665155	21668049	2895	16	0	1.63224e-31	1.25031e-10	7.19204e-59	0.829732	0.275888	CASC15
chr8	146011663	146013879	2217	13	0	6.72539e-52	4.41781e-10	8.83512e-59	0.631663	0.330453	ZNF34
chr20	43934854	43935551	698	12	0	4.12991e-49	2.94131e-10	3.33373e-58	0.661475	0.324119	RBPJL, MATN4
chr1	3128175	3130550	2376	12	0	1.16204e-49	1.32277e-10	5.23466e-58	0.722047	0.25183	PRDM16
chr19	41854950	41857626	2677	10	0	1.01357e-48	1.59668e-11	3.46313e-57	-0.949973	-0.35096	CTC-435M10.3, TMEM91, TGFB1
chr6	30698584	30699481	898	13	0	6.20686e-48	9.70988e-10	6.83477e-57	0.564101	0.322067	FLOT1
chr19	18546719	18550182	3464	21	0	6.59717e-27	6.41675e-10	1.13801e-56	0.820836	0.251733	ISYNA1
chr17	7607771	7609416	1646	11	0	1.917e-57	7.99816e-10	1.44124e-56	0.736039	0.331303	EFNB3
chr13	106357868	106360045	2178	9	0	2.54868e-53	1.89689e-10	1.83493e-56	-0.765254	-0.37459	LINC00343
chr5	88118743	88121200	2458	10	0	3.68148e-48	2.15892e-10	8.25414e-56	0.737271	0.378911	MEF2C
chr19	19280969	19282451	1483	10	0	5.18041e-48	2.907e-11	2.43019e-55	0.90754	0.377232	MEF2BNB-MEF2B, MEF2B
chr20	56252915	56256842	3928	9	2.10888e-305	1.63014e-56	1.19207e-09	1.37291e-54	0.871336	0.385191	PMEPA1
chr6	106545531	106546824	1294	14	0	2.53393e-32	2.92075e-10	1.69968e-54	-0.635026	-0.250658	PRDM1
chr3	183273245	183274235	991	8	0	2.33989e-51	7.90153e-11	1.64793e-53	-0.65091	-0.276735	KLHL6
chr7	139165865	139168804	2940	16	0	3.28191e-34	6.98014e-10	2.06553e-53	0.860087	0.280154	KLRG2
chr10	22725204	22726885	1682	11	0	2.06526e-42	7.23771e-11	4.27601e-53	-0.713029	-0.271425	SPAG6
chr4	183369277	183370703	1427	9	0	6.86098e-48	1.14173e-10	7.01728e-53	0.613067	0.277053	TENM3
chr11	66487938	66489681	1744	11	0	4.85767e-48	6.53547e-09	9.70152e-53	-0.539288	-0.272036	SPTBN2
chr1	17529705	17531661	1957	9	0	7.10862e-53	3.24969e-09	1.94844e-51	0.69975	0.27807	PADI1
chr17	78681826	78683457	1632	7	0	2.01591e-52	8.20692e-11	3.68252e-51	-0.613194	-0.422232	RPTOR
chr17	59539251	59540267	1017	7	0	1.82597e-49	3.70455e-11	4.21347e-51	0.741881	0.51398	TBX4, RP11-15K2.2
chr17	44248233	44250487	2255	9	0	2.68312e-33	2.13849e-11	4.99935e-51	0.931514	0.503649	KANSL1
chr5	42755556	42757815	2260	12	0	7.89881e-41	9.16125e-10	8.67445e-51	0.713516	0.254565	CCDC152
chr1	158258083	158261555	3473	8	0	2.21578e-51	7.69037e-11	1.04469e-50	0.817727	0.412325	CD1C
chr1	32408132	32410694	2563	10	0	4.30559e-44	1.9409e-11	1.69644e-50	-0.666211	-0.277643	PTP4A2
chr1	93342589	93343575	987	7	0	2.43131e-48	2.02047e-11	2.02777e-50	0.874411	0.534027	FAM69A
chr5	39203007	39204386	1380	6	0	6.50591e-53	2.65018e-11	3.84602e-50	0.843491	0.581833	FYB
chr7	38356729	38359948	3220	9	0	3.07093e-51	2.78358e-10	7.11627e-50	0.765838	0.386761	TRGV9
chr1	119869897	119870802	906	8	0	2.59268e-45	4.8862e-10	1.14593e-49	0.690703	0.355296	RP5-834N19.1, RP11-418J17.3
chr17	67322525	67323976	1452	12	0	5.05113e-29	2.58314e-11	1.23911e-49	-0.838207	-0.2681	ABCA5
chr12	75603068	75604484	1417	12	0	1.00448e-37	4.0581e-09	1.49331e-49	-0.612617	-0.250915	KCNC2
chr13	52419265	52419728	464	9	0	1.68848e-52	3.71528e-09	3.24861e-49	0.666749	0.321829	NA
chr3	152879313	152881217	1905	14	0	7.65722e-21	9.51661e-12	4.6793e-48	-0.95447	-0.298261	RAP2B, RP11-529G21.2
chr19	48772990	48775389	2400	14	0	2.72551e-35	6.29784e-11	9.89418e-48	0.484322	0.25933	ZNF114, CTC-241F20.4
chr1	158148300	158151363	3064	14	0	2.23144e-24	4.57805e-11	1.03825e-47	0.925564	0.299484	CD1D
chr16	4731639	4733181	1543	9	0	1.98533e-39	7.7002e-11	3.91071e-47	0.662485	0.32129	MGRN1
chr3	196351327	196352455	1129	6	0	1.57045e-49	1.38331e-10	7.17412e-47	-0.4716	-0.382983	NA
chr1	3146905	3149830	2926	12	0	3.25806e-32	7.02175e-11	9.93858e-47	0.77227	0.250451	PRDM16
chr1	158300733	158302740	2008	6	0	2.6966e-49	1.74516e-10	1.25848e-46	0.616254	0.354452	CD1B
chr5	34686500	34687565	1066	8	0	5.9277e-48	2.96284e-09	1.40668e-46	0.505887	0.370606	RAI14
chr6	158506818	158508543	1726	7	0	1.49335e-41	7.86894e-12	1.50685e-46	0.963539	0.472464	SYNJ2
chr6	166900415	166901854	1440	8	0	9.52486e-41	6.94419e-11	2.24428e-46	0.798445	0.284111	RPS6KA2
chr17	19290353	19292080	1728	11	0	1.15072e-33	1.59215e-08	2.89583e-46	0.503854	0.276395	MFAP4
chr8	38315030	38316883	1854	6	0	8.42105e-49	1.09976e-10	3.74374e-46	0.783592	0.565164	FGFR1
chr15	65197576	65198239	664	6	0	7.78925e-43	1.34389e-11	7.60232e-46	0.777234	0.543626	AC069368.3
chr6	36665240	36665620	381	7	0	1.9985e-48	8.89407e-10	8.25675e-46	-0.463573	-0.31251	NA
chr6	25166749	25168331	1583	6	0	2.35984e-48	1.93234e-10	1.04647e-45	0.783017	0.526523	CMAHP
chr19	48216390	48217675	1286	9	0	7.55447e-42	7.39138e-11	1.38424e-45	0.621212	0.309674	CTD-2571L23.8, EHD2
chr4	147162267	147163613	1347	6	0	4.17674e-48	5.97687e-10	2.4908e-45	0.746663	0.403774	RP11-6L6.7
chr9	136038690	136040543	1854	14	0	1.46288e-31	2.2441e-09	5.59981e-45	0.786122	0.272657	RALGDS, GBGT1
chr17	79224065	79226323	2259	11	0	3.01489e-34	7.00267e-10	7.44094e-45	0.695451	0.29963	SLC38A10
chr6	100676745	100677145	401	7	0	3.90619e-47	5.39166e-10	8.38737e-45	0.454537	0.346645	NA
chr11	76757006	76757532	527	6	0	8.65295e-47	1.1758e-10	9.38954e-45	0.639006	0.410922	NA
chr1	3153144	3155965	2822	9	0	3.4516e-44	2.72431e-10	1.65802e-44	0.743052	0.315428	PRDM16
chr16	9055493	9057145	1653	13	0	4.0942e-20	5.74129e-11	2.72137e-44	-0.742354	-0.276297	RP11-77H9.8, USP7
chr9	132251346	132253384	2039	7	0	7.91153e-40	1.17195e-11	3.00388e-44	-0.795549	-0.443318	LINC00963
chr4	113969312	113971324	2013	10	0	4.20572e-36	4.18711e-11	3.20254e-44	0.779511	0.291972	ANK2, RP11-650J17.1
chr1	3006329	3008033	1705	8	0	2.47743e-43	9.799e-11	5.39849e-44	0.658858	0.308202	PRDM16
chr11	1911511	1913428	1918	7	0	1.21939e-37	1.61216e-11	5.55938e-44	-0.82907	-0.348119	LSP1, C11orf89
chr17	61776513	61778813	2301	10	0	2.06595e-27	4.3522e-11	6.23324e-44	-0.81201	-0.347564	LIMD2
chr3	165555103	165555932	830	5	0	4.61527e-46	2.94165e-11	8.04211e-44	0.840113	0.661824	BCHE
chr19	11517079	11518260	1182	8	0	6.46909e-46	2.49781e-09	1.86504e-43	0.482377	0.297258	RGL3
chr10	102132984	102133820	837	8	0	5.00699e-44	3.4037e-09	2.58084e-43	-0.477648	-0.316681	LINC00263
chr16	2891862	2893718	1857	10	0	3.02374e-29	1.64756e-10	4.6835e-43	0.618648	0.298332	PRSS30P
chr9	117691764	117694255	2492	10	7.1618e-173	2.76129e-45	1.07564e-08	9.25028e-43	0.448017	0.273767	TNFSF8
chr19	14887150	14888413	1264	8	0	3.66895e-41	4.60845e-09	9.39994e-43	0.607177	0.336673	EMR2
chr13	114846655	114848083	1429	6	0	7.22959e-45	2.9774e-10	1.55467e-42	0.608322	0.337029	RASA3
chr13	49147524	49149261	1738	7	0	6.59645e-43	3.71264e-11	1.61862e-42	0.834479	0.376002	NA
chr1	231555522	231558503	2982	11	0	1.34534e-18	4.89544e-12	2.71949e-42	-0.90496	-0.347938	EGLN1
chr19	49126940	49128319	1380	8	0	1.58622e-33	2.2332e-11	3.4947e-42	0.618724	0.267152	SPHK2, AC022154.7
chr20	56195434	56196771	1338	10	0	5.62238e-34	3.0531e-10	4.02291e-42	0.803653	0.346571	ZBP1
chr4	2765269	2766135	867	8	0	3.01879e-29	2.07109e-10	4.28405e-42	0.650442	0.301165	NA
chr11	77757119	77758343	1225	8	0	2.11442e-42	4.60236e-10	4.65193e-42	0.484879	0.266538	KCTD14, NDUFC2-KCTD14
chr1	94057247	94057789	543	8	8.2439e-266	2.42408e-45	7.91935e-08	4.87541e-42	0.37879	0.26315	RP5-1033H22.2, BCAR3
chr20	59826138	59829060	2923	9	1.99903e-284	7.31132e-40	3.31787e-09	8.42306e-42	0.541508	0.263794	CDH4
chr14	81425912	81426577	666	5	0	4.67727e-44	1.34177e-10	8.73957e-42	0.844698	0.598968	TSHR
chr6	128239611	128241185	1575	7	0	1.17913e-41	5.88345e-10	2.26295e-41	0.597475	0.373508	THEMIS
chr11	47235424	47236932	1509	11	0	1.96423e-24	6.61295e-11	3.47502e-41	-0.81059	-0.256878	DDB2
chr13	50569769	50571702	1934	10	0	6.7209e-22	3.67796e-11	4.27758e-41	-0.7999	-0.30556	TRIM13, MIR3613
chr2	240546934	240547388	455	6	0	1.50028e-43	2.38708e-09	5.564e-41	0.484078	0.381503	NA
chr3	194206497	194208907	2411	10	0	5.92582e-25	7.80743e-12	6.36591e-41	-0.966529	-0.322293	LINC00884, ATP13A3
chr14	77413518	77413900	383	5	0	3.91161e-43	1.09754e-10	6.65126e-41	0.810029	0.600632	NA
chr19	2041905	2042592	688	6	0	1.36954e-42	9.47607e-11	8.23476e-41	0.783011	0.367875	MKNK2
chr4	170712822	170713159	338	6	0	8.85507e-36	4.41866e-11	1.52134e-40	0.478338	0.296213	PTGES3P3
chr16	87886582	87887504	923	7	0	1.06851e-42	2.50148e-09	1.93064e-40	0.463846	0.265449	SLC7A5
chr2	27938071	27940072	2002	8	0	2.02551e-38	5.20467e-10	2.07175e-40	0.865379	0.339776	AC074091.13
chr19	49467065	49467413	349	5	0	1.60744e-42	2.37685e-10	2.877e-40	-0.436941	-0.355852	CTD-2639E6.9
chr16	2765620	2766247	628	6	0	1.48507e-39	1.04064e-10	3.05278e-40	0.44796	0.332823	PRSS27
chr1	3206316	3207588	1273	7	0	7.69058e-34	1.06762e-10	3.16987e-40	0.694391	0.297451	PRDM16
chr2	95718982	95720106	1125	6	0	9.9295e-43	2.52172e-09	3.43552e-40	0.707128	0.300885	MAL
chr22	47069632	47070492	861	6	0	4.16758e-38	2.09025e-11	5.60432e-40	0.775583	0.464278	GRAMD4
chr7	38369981	38371591	1611	6	0	1.78313e-42	3.25374e-09	6.27668e-40	0.720663	0.499733	TRGV8
chr2	240170857	240172645	1789	7	0	5.64381e-37	8.11464e-11	7.42896e-40	-0.795146	-0.365853	HDAC4
chr5	67730071	67731643	1573	6	0	3.96787e-34	1.57705e-10	1.11335e-39	0.448266	0.314859	CTC-537E7.3
chr17	51061542	51063065	1524	6	0	3.1962e-37	8.44511e-11	1.41758e-39	-0.72963	-0.357267	C17orf112
chr1	68237074	68239709	2636	6	0	3.59804e-36	2.30391e-10	3.09414e-39	0.573999	0.374634	GNG12, RNU7-80P
chr3	170746012	170746586	575	8	0	3.70035e-37	2.51691e-08	5.18444e-39	0.645554	0.334249	NA
chr13	114776334	114778713	2380	8	1.09743e-305	4.12534e-38	9.66574e-09	1.00775e-38	0.736814	0.291594	RASA3
chr16	3207523	3209180	1658	9	0	7.70286e-24	9.18834e-11	1.04569e-38	0.577374	0.274467	NA
chr4	99388850	99389164	315	5	0	1.4009e-40	1.03464e-10	1.08022e-38	0.738803	0.568266	NA
chr12	53495945	53497306	1362	8	0	7.47315e-33	1.43943e-10	1.11721e-38	0.650012	0.280633	IGFBP6, SOAT2
chr15	42349113	42349787	675	5	0	1.07596e-40	7.31837e-11	1.22246e-38	0.447199	0.398155	NA
chr1	9953177	9954275	1099	7	2.15802e-295	6.61283e-41	4.51638e-09	1.35796e-38	-0.523685	-0.325468	CTNNBIP1
chr5	75903397	75903700	304	6	0	5.03392e-41	1.73256e-08	2.278e-38	-0.315948	-0.296402	IQGAP2, CTD-2236F14.1
chr10	73516760	73518235	1476	7	0	2.25906e-36	1.8583e-09	4.02301e-38	0.591405	0.376275	CDH23, C10orf54
chr1	25566331	25567240	910	6	0	1.85722e-38	1.83166e-10	5.31001e-38	0.359314	0.26125	NA
chr17	1040002	1041006	1005	6	0	6.77646e-39	2.37608e-09	6.40525e-38	-0.453838	-0.319665	ABR
chr2	219157103	219157730	628	13	0	9.5568e-12	2.06771e-11	8.2266e-38	-0.863302	-0.266677	PNKD, TMBIM1
chr15	79229592	79230236	645	6	0	4.41002e-39	9.66137e-11	1.04004e-37	-0.729027	-0.281616	CTSH
chr11	64993076	64993335	260	4	0	2.74948e-39	2.10893e-11	1.69917e-37	0.684574	0.653668	SLC22A20
chr8	27850178	27851317	1140	10	0	1.2638e-33	3.27739e-09	2.04369e-37	0.589058	0.25065	SCARA5
chr16	3077878	3079953	2076	8	1.16809e-234	9.3271e-33	4.25286e-09	2.7362e-37	0.903308	0.251866	CCDC64B
chr2	219840216	219841474	1259	7	0	2.97896e-30	5.6705e-10	2.80584e-37	0.494658	0.270649	LINC00608
chr16	84552811	84553585	775	5	0	4.97351e-39	9.06602e-11	2.84858e-37	-0.557404	-0.426362	TLDC1
chr4	175838768	175839604	837	7	0	2.5963e-38	1.54366e-09	3.09669e-37	-0.395684	-0.264959	ADAM29
chr11	36588217	36589379	1163	6	0	2.38736e-36	7.64517e-10	3.72956e-37	0.839293	0.435053	RAG1
chr1	3110815	3111908	1094	5	0	3.86836e-37	1.26112e-11	5.02274e-37	0.786406	0.502497	PRDM16
chr2	99181318	99182442	1125	5	0	9.36267e-39	1.25731e-10	1.06777e-36	0.557686	0.405298	INPP4A
chr17	80840821	80842469	1649	7	2.47399e-302	2.10495e-34	8.84034e-09	1.07254e-36	0.721641	0.350638	TBCD
chr6	31047558	31047822	265	9	4.15737e-215	6.18787e-39	3.28544e-08	1.6208e-36	0.413636	0.280109	NA
chr1	62107430	62107624	195	4	0	3.39141e-38	3.39577e-11	1.92286e-36	0.80689	0.699993	NA
chr17	56708690	56710020	1331	6	0	7.08342e-32	2.19526e-11	2.40823e-36	0.574204	0.345198	TEX14, U3
chr3	159569504	159570903	1400	6	0	8.80937e-38	8.18789e-10	4.54577e-36	0.575056	0.293852	IQCJ-SCHIP1, SCHIP1
chr20	47082781	47084518	1738	5	0	1.53173e-37	2.21641e-11	5.31375e-36	-0.719701	-0.355884	NA
chr13	20710941	20711637	697	6	0	9.77001e-29	4.08694e-11	6.17733e-36	0.498979	0.310728	NA
chr17	80250214	80251697	1484	9	0	5.0835e-19	6.94835e-11	7.56815e-36	-0.766433	-0.262764	RP13-516M14.1, RP13-516M14.4
chr1	47998637	47999856	1220	7	0	1.64254e-24	7.00838e-11	8.04537e-36	0.657699	0.262987	NA
chr11	119611809	119613957	2149	8	0	1.74668e-28	4.108e-10	1.64187e-35	0.644543	0.308836	NA
chr14	102289904	102291089	1186	5	0	4.74077e-37	7.18917e-11	2.25932e-35	0.579903	0.455945	PPP2R5C
chr6	136865077	136866319	1243	5	0	6.84433e-36	3.01852e-11	3.37047e-35	0.692583	0.401011	MAP7
chr1	3120013	3121727	1715	6	0	6.40658e-31	4.99153e-10	3.63979e-35	0.675192	0.350535	PRDM16
chr22	50316689	50317300	612	4	0	1.17188e-36	7.08528e-12	4.04001e-35	-0.781425	-0.527712	CRELD2
chr19	49298227	49298898	672	5	0	2.64061e-36	5.2687e-10	4.29977e-35	0.669334	0.430599	BCAT2
chr8	49825415	49826400	986	6	0	3.39816e-32	3.05398e-11	6.33937e-35	0.810246	0.251163	NA
chr15	34610829	34612505	1677	7	1.46538e-290	1.0492e-31	4.6376e-09	1.49346e-34	0.391648	0.259459	SLC12A6
chr2	38827187	38829956	2770	12	0	4.97251e-13	2.68212e-09	2.13536e-34	-0.752081	-0.278331	AC011247.3, HNRNPLL
chr1	45771938	45772169	232	5	0	1.63979e-36	5.9837e-09	2.37145e-34	-0.390871	-0.253726	NA
chr2	16152962	16155077	2116	6	0	2.99566e-30	1.55202e-10	3.77893e-34	0.433533	0.277943	AC010145.4
chr20	30175458	30176106	649	4	0	7.53163e-36	7.10681e-11	3.82174e-34	0.390484	0.345392	NA
chr9	136726359	136727132	774	5	0	1.16313e-30	8.71511e-12	3.8718e-34	0.774215	0.452889	VAV2
chr21	38417551	38417848	298	4	0	9.92692e-36	1.26283e-10	5.11039e-34	0.64025	0.472666	RNU6-696P
chr19	51978789	51981718	2930	8	1.02664e-245	5.31893e-30	5.82614e-09	5.92759e-34	0.43314	0.25529	CEACAM18
chr15	92639177	92641096	1920	6	0	1.15523e-30	2.87578e-10	6.57942e-34	0.834821	0.467169	SLCO3A1
chr4	11723186	11724044	859	6	0	2.81434e-31	4.78948e-11	8.33188e-34	-0.517478	-0.310988	RP11-281P23.2
chr4	41936041	41937906	1866	12	0	3.43018e-14	1.90076e-11	9.61254e-34	-0.841037	-0.257383	TMEM33
chr1	3195414	3196862	1449	6	1.23568e-255	2.44106e-34	3.34472e-09	1.01284e-33	0.707877	0.269569	PRDM16
chr3	153200854	153202275	1422	6	0	8.13353e-28	1.39771e-10	1.33775e-33	0.551486	0.283123	RP11-23D24.2
chr11	2554198	2555576	1379	10	0	5.06311e-19	1.38062e-09	1.41867e-33	-0.814856	-0.254581	KCNQ1
chr17	75450700	75452100	1401	6	0	3.27519e-27	1.05622e-09	1.7745e-33	-0.548638	-0.294212	SEPT9
chr13	21951294	21953343	2050	7	0	2.14615e-31	4.34145e-10	1.87186e-33	0.698895	0.296942	ZDHHC20, ZDHHC20-IT1
chr17	46713468	46715533	2066	7	0	5.72819e-26	2.56991e-09	2.10341e-33	0.57099	0.302348	RP11-357H14.17
chr14	54080278	54080861	584	5	0	8.63759e-34	2.36419e-10	2.13396e-33	0.565345	0.38454	AL163953.3, AL163953.2
chr4	122077456	122078490	1035	4	0	4.52578e-35	2.53423e-10	2.40863e-33	0.428424	0.366593	TNIP3
chr9	124413393	124414166	774	7	0	1.55936e-32	3.16535e-09	4.58836e-33	0.560661	0.253166	DAB2IP
chr17	46569950	46570606	657	8	0	4.08055e-30	7.02368e-09	4.61476e-33	0.56767	0.264853	NA
chr5	171056823	171057575	753	7	2.48641e-212	4.37495e-35	4.6849e-08	4.91393e-33	0.429815	0.254296	NA
chr19	48752990	48754521	1532	8	0	1.645e-18	1.293e-09	4.99795e-33	-0.812193	-0.343344	ZNF114, CARD8
chr19	908894	909533	640	4	0	1.26651e-34	1.4806e-10	5.70329e-33	-0.698409	-0.494715	R3HDM4
chr11	92498796	92500633	1838	6	0	1.00611e-29	2.29687e-11	6.40644e-33	0.779794	0.355857	FAT3, RP11-203F8.1
chr9	137270186	137271457	1272	6	3.42518e-218	4.71406e-35	2.27714e-08	8.30345e-33	0.435319	0.261828	RXRA, MIR4669
chr12	114232702	114232937	236	4	0	1.5978e-34	3.38812e-10	8.32117e-33	0.403954	0.314053	NA
chr1	235116637	235117568	932	6	0	1.85842e-25	7.05222e-11	1.25713e-32	-0.825165	-0.416039	NA
chr2	240168283	240169280	998	7	0	6.24128e-28	5.77753e-09	1.35368e-32	-0.474106	-0.252558	HDAC4
chr19	18508115	18509973	1859	6	0	1.5188e-29	1.55689e-10	1.45697e-32	0.581645	0.282159	LRRC25
chr11	44785348	44786266	919	5	0	8.71005e-33	1.92656e-10	1.61934e-32	0.612851	0.349889	TSPAN18
chr19	51963991	51965573	1583	5	1.22429e-251	2.84323e-34	3.38308e-09	1.99753e-32	0.531741	0.327278	NA
chr1	56724194	56725058	865	5	0	6.57592e-31	2.85798e-11	2.06496e-32	-0.747262	-0.361292	RP11-504A18.1
chr1	206306094	206307060	967	5	0	1.18581e-28	1.32338e-10	2.74291e-32	0.846605	0.488874	RP11-38J22.6
chr3	170781531	170783228	1698	5	0	2.0918e-33	2.23363e-11	2.88504e-32	0.671923	0.348181	TNIK
chr20	34205488	34207754	2267	6	0	6.34896e-23	1.4062e-10	3.284e-32	0.841576	0.382519	SPAG4
chr6	106035279	106035528	250	4	0	6.36975e-34	6.08703e-10	3.32286e-32	0.588009	0.467588	NA
chr18	55887763	55888832	1070	6	0	1.18983e-25	1.56223e-10	3.59984e-32	0.751059	0.350218	NEDD4L
chr11	129991445	129992368	924	6	0	5.7076e-32	4.63767e-09	4.50212e-32	-0.380392	-0.259732	APLP2
chr5	67588130	67588385	256	4	0	1.21728e-33	5.88366e-10	6.12837e-32	0.702653	0.605021	PIK3R1
chr1	177905133	177907297	2165	6	0	2.85799e-30	2.70154e-10	6.85515e-32	0.700904	0.312568	SEC16B, RP4-798P15.3
chr1	7308012	7308366	355	4	0	3.01569e-33	8.85734e-11	9.57875e-32	-0.650167	-0.40318	CAMTA1
chr7	77648378	77649564	1187	8	0	3.31156e-14	1.3447e-11	1.01607e-31	-0.93642	-0.376958	MAGI2
chr3	124281086	124282766	1681	4	1.34389e-287	2.7653e-33	4.5933e-10	1.28328e-31	0.624341	0.396628	KALRN
chr4	40266817	40267607	791	4	0	3.89324e-33	1.858e-10	1.575e-31	0.841999	0.542653	RP11-395I6.2
chr17	35078070	35079061	992	7	6.3608e-259	3.2919e-28	1.33308e-08	2.21641e-31	-0.459237	-0.279562	CTD-3194G12.2
chr7	18336377	18336926	550	4	0	5.81833e-33	5.2384e-10	2.65258e-31	0.551858	0.461511	HDAC9
chr1	95975232	95975855	624	6	0	6.24676e-28	2.69527e-09	2.92091e-31	-0.615406	-0.254311	RP11-286B14.1
chr15	74537514	74538030	517	5	0	5.08965e-32	7.25533e-11	4.21006e-31	0.521053	0.326143	CCDC33
chr12	59175648	59176886	1239	5	0	4.38405e-27	3.07799e-10	4.37493e-31	-0.443584	-0.317009	RP11-362K2.2
chr5	172264364	172264981	618	4	0	1.51791e-32	3.56942e-10	5.18985e-31	0.432874	0.354055	ERGIC1
chr15	79606269	79608268	2000	5	0	7.63747e-31	2.14438e-11	7.81167e-31	0.71036	0.316879	TMED3
chr1	17231229	17231793	565	6	4.04347e-245	2.42817e-32	2.03052e-09	1.69087e-30	0.503529	0.308386	CROCC, RP11-108M9.6
chr19	14359671	14360364	694	5	7.80491e-280	6.12984e-32	8.08072e-09	1.756e-30	-0.392627	-0.256158	NA
chr19	51960793	51962559	1767	7	1.75025e-250	5.61041e-28	1.14348e-08	1.93247e-30	0.563153	0.262458	SIGLEC8
chr6	147090181	147092242	2062	7	0	3.28162e-23	3.07702e-10	2.23345e-30	-0.750288	-0.267672	ADGB
chr1	24866581	24867657	1077	4	0	1.23684e-31	2.33313e-10	2.49606e-30	-0.613475	-0.407392	RCAN3, RP4-594I10.3
chr3	177533426	177535503	2078	5	0	2.83499e-29	1.52233e-10	3.1215e-30	0.439224	0.280252	RP11-91K9.1
chr19	49004523	49004834	312	4	0	9.77878e-32	1.03379e-09	3.80284e-30	-0.547461	-0.422468	LMTK3
chr2	101494205	101495727	1523	5	0	1.07035e-29	2.35954e-10	4.72252e-30	0.595648	0.336254	NPAS2
chr8	38286241	38288404	2164	6	7.59303e-225	4.64728e-30	3.07624e-09	4.79909e-30	0.659568	0.278928	FGFR1
chr1	3044741	3045166	426	6	0	9.13492e-28	3.52209e-10	5.18107e-30	0.672896	0.282198	PRDM16
chr1	6510652	6513502	2851	7	0	3.59383e-16	1.05566e-09	5.45589e-30	0.686829	0.275588	ESPN
chr6	28848900	28849220	321	4	0	2.34898e-31	4.2872e-10	5.71487e-30	-0.51237	-0.367327	NA
chr2	55360844	55361796	953	5	2.90241e-201	6.48728e-32	2.53954e-08	6.03727e-30	0.337389	0.263382	NA
chr19	55962686	55964383	1698	6	0	1.14721e-22	6.93348e-11	6.20328e-30	0.56322	0.275988	ISOC2
chr8	22734960	22735994	1035	7	5.86665e-238	5.95876e-31	3.98828e-09	7.08382e-30	0.691088	0.296426	RP11-87E22.2, PEBP4
chr17	39704454	39705458	1005	6	0	4.89847e-29	3.91707e-10	7.57812e-30	0.69894	0.336135	NA
chr1	6062462	6064094	1633	5	0	2.6765e-30	2.25827e-10	7.87047e-30	-0.606163	-0.295105	KCNAB2
chr11	281516	282321	806	5	0	7.87722e-30	3.83894e-10	7.96471e-30	0.556785	0.284844	NLRP6
chr19	46932069	46932612	544	5	9.80588e-282	3.52682e-31	2.41893e-09	9.418e-30	0.486467	0.280334	NA
chr14	58304369	58305116	748	5	0	2.84852e-30	1.90186e-10	9.8084e-30	-0.505184	-0.289573	SLC35F4, RN7SKP99
chr3	15311021	15311269	249	4	0	2.57531e-31	1.06966e-09	1.01872e-29	-0.399074	-0.304046	SH3BP5
chr18	56188330	56189362	1033	4	0	3.38098e-31	9.11249e-10	1.29383e-29	0.682382	0.420469	ALPK2
chr16	9050258	9051317	1060	6	0	3.07405e-24	6.43874e-11	1.32358e-29	-0.59508	-0.256246	USP7
chr15	73991145	73992575	1431	6	0	2.35657e-26	3.93731e-11	1.47315e-29	0.660229	0.303539	CD276
chr17	25858091	25860000	1910	5	4.33601e-282	6.65312e-31	3.29214e-10	1.47322e-29	0.49812	0.254182	KSR1
chr12	83288336	83289938	1603	6	0	2.23731e-23	1.53556e-11	1.5622e-29	-0.772514	-0.272491	TMTC2
chr16	10982604	10983791	1188	4	2.34488e-297	4.96857e-31	4.71299e-10	1.69273e-29	0.435076	0.317938	CIITA, RP11-876N24.2
chr8	134783219	134783725	507	5	0	6.79448e-26	1.02261e-09	1.96526e-29	0.350625	0.259485	CTD-2588J1.1
chr3	35706038	35706161	124	3	0	1.28229e-30	6.05521e-12	1.99517e-29	0.918777	0.824868	ARPP21
chr7	157092682	157093534	853	5	0	6.16897e-26	6.13539e-10	2.02248e-29	-0.515023	-0.263242	NA
chr12	4255525	4257682	2158	5	5.73548e-157	3.42714e-31	8.04026e-09	2.26586e-29	0.485501	0.282216	NA
chr19	49315663	49315679	17	3	0	1.50797e-30	1.83844e-11	2.5013e-29	0.965	0.860255	NA
chr10	116636356	116637130	775	5	0	8.00368e-27	1.97819e-10	2.51687e-29	0.66182	0.326212	FAM160B1
chr10	91091209	91093005	1797	7	1.58863e-236	5.98131e-23	3.27652e-08	2.6863e-29	0.487087	0.280452	IFIT3, LIPA
chr5	141262379	141263222	844	5	0	2.00984e-30	2.70132e-10	3.00941e-29	0.461401	0.25726	NA
chr2	148253144	148254087	944	6	0	1.37764e-19	2.44689e-11	3.40096e-29	0.865144	0.426153	NA
chr1	218697177	218698561	1385	4	5.11092e-225	8.14873e-31	1.69248e-09	3.50188e-29	0.640235	0.423322	C1orf143
chr17	80865872	80866232	361	4	0	1.63777e-30	1.43155e-10	4.75475e-29	0.740158	0.59692	TBCD
chr5	95926333	95927458	1126	4	0	7.20772e-29	6.23001e-11	4.80542e-29	0.6904	0.453794	CTD-2337A12.1, CAST
chr9	138668511	138669392	882	4	0	2.11032e-30	5.96188e-11	5.18619e-29	0.61761	0.378703	KCNT1
chr14	62550745	62550978	234	3	0	3.97499e-30	2.0059e-11	6.37357e-29	0.910463	0.846789	SYT16
chr1	229073252	229074629	1378	5	0	8.59107e-28	1.45098e-09	6.73932e-29	0.716757	0.401816	NA
chr17	80157889	80159595	1707	6	0	7.14265e-19	7.21398e-11	7.11476e-29	0.899604	0.338716	CCDC57
chr17	42286849	42288541	1693	7	9.31962e-305	4.20994e-23	2.07754e-09	8.45938e-29	0.871422	0.256125	CTB-175E5.7, UBTF
chr2	240884646	240884925	280	4	0	4.17365e-30	9.96395e-10	8.94215e-29	0.538267	0.489904	NDUFA10
chr1	14677249	14678428	1180	7	0	2.58551e-19	3.92433e-11	1.05976e-28	-0.781836	-0.253101	RP4-704D23.1
chr19	22784495	22785824	1330	5	0	3.91577e-28	2.33387e-11	1.28307e-28	-0.723113	-0.278886	CTC-457E21.3, RN7SL860P, AC011467.1
chr15	58306165	58307872	1708	5	0	9.51011e-27	5.23186e-11	1.3472e-28	0.782642	0.269018	ALDH1A2
chr14	94461913	94463829	1917	7	2.61164e-214	1.23276e-19	1.95975e-09	1.41605e-28	0.676083	0.313609	LINC00521
chr11	76033097	76033473	377	4	4.66843e-303	3.89797e-30	1.197e-09	1.43801e-28	0.385281	0.329088	NA
chr19	31839171	31839734	564	4	0	3.23744e-28	3.48794e-11	1.64717e-28	-0.725001	-0.455179	TSHZ3
chr17	6607425	6610104	2680	5	5.57939e-189	4.12787e-30	3.62667e-09	2.03602e-28	0.380008	0.277152	SLC13A5
chr2	74228640	74231297	2658	7	0	1.4137e-17	4.48463e-10	2.04813e-28	0.831236	0.42373	TET3
chr1	201449798	201451870	2073	6	0	3.27937e-22	3.04044e-10	2.18454e-28	0.426409	0.261644	NA
chr4	27268921	27269776	856	5	0	9.02489e-24	1.74214e-10	2.18891e-28	-0.683944	-0.266807	RP11-415C15.2
chr7	46015236	46016683	1448	4	4.24428e-295	1.09763e-29	4.42409e-10	2.95954e-28	0.403011	0.341594	AC073115.6
chr1	36173557	36174005	449	5	2.83875e-257	9.06593e-30	4.09021e-09	3.05431e-28	0.578862	0.366524	NA
chr16	83433141	83434415	1275	4	0	3.72312e-26	1.60772e-11	3.7477e-28	-0.714734	-0.384444	CDH13, AC009142.1
chr21	16031298	16032484	1187	5	0	1.93339e-28	5.24653e-10	4.04541e-28	-0.599274	-0.317121	NA
chr18	74840216	74842101	1886	3	0	2.94664e-29	1.1399e-11	4.21422e-28	-0.791798	-0.495311	MBP
chr5	180414896	180415938	1043	5	0	2.45646e-26	2.55935e-11	4.22383e-28	-0.741973	-0.331279	BTNL3
chr1	234741797	234742666	870	4	2.94445e-298	1.22966e-29	5.12196e-09	5.11441e-28	-0.50517	-0.335459	IRF2BP2
chr16	50501735	50502411	677	6	0	3.36374e-18	4.19508e-10	5.30366e-28	0.789244	0.35356	NA
chr1	48226152	48227883	1732	4	7.64528e-241	2.68397e-29	8.40507e-10	5.51052e-28	0.601815	0.35314	TRABD2B, RP11-543D5.2, FLJ00388
chr8	131091929	131092707	779	5	1.43649e-248	4.28948e-29	4.72165e-09	5.55359e-28	0.616809	0.25863	ASAP1
chr16	66596317	66597591	1275	4	0	4.3245e-29	8.39649e-10	5.56335e-28	0.416986	0.286921	CKLF, CKLF-CMTM1
chr11	1587197	1588488	1292	5	1.18345e-226	5.751e-28	1.46743e-09	6.24854e-28	0.573692	0.290681	DUSP8
chr18	43915649	43915901	253	3	0	4.05762e-29	3.76743e-11	6.28801e-28	-0.845385	-0.747405	RNF165
chr4	40239725	40240766	1042	3	0	4.38433e-29	3.61857e-11	6.61031e-28	-0.529151	-0.465241	RHOH
chr5	60921084	60922694	1611	6	1.40685e-235	1.33334e-24	5.34123e-09	7.20215e-28	0.685425	0.297193	NA
chr19	12750806	12751278	473	4	0	5.76217e-29	3.24222e-10	7.29441e-28	0.462231	0.406104	ZNF490
chr13	20676097	20676796	700	4	0	3.05748e-29	6.35733e-10	8.03601e-28	0.558282	0.347318	NA
chr4	70860684	70861542	859	5	0	1.22794e-20	2.66365e-10	8.44745e-28	-0.710748	-0.389932	NA
chr11	120765576	120766304	729	4	1.36203e-306	3.31404e-29	1.78422e-09	1.05712e-27	0.511371	0.327992	GRIK4
chr8	38562303	38563363	1061	5	6.52594e-294	1.13688e-24	1.25621e-09	1.47514e-27	0.478863	0.268273	RP11-495O10.1
chr13	67551364	67551521	158	3	0	1.15758e-28	3.86039e-11	1.6568e-27	-0.754003	-0.514841	PCDH9
chr5	79513269	79515526	2258	4	0	4.66941e-18	3.40366e-11	2.20166e-27	0.824815	0.564197	SERINC5
chr1	187411644	187412747	1104	5	0	1.25874e-22	3.69884e-10	3.07376e-27	0.516076	0.29721	LINC01037
chr1	14697589	14699074	1486	4	0	2.00033e-17	2.65892e-11	3.69353e-27	-0.840498	-0.483123	NA
chr7	92347234	92348349	1116	3	0	2.79018e-28	4.0613e-11	4.0195e-27	0.705028	0.531515	CDK6
chr11	123947157	123947245	89	4	0	1.98199e-27	1.04686e-10	4.29468e-27	0.320753	0.253887	NA
chr1	5809088	5809461	374	4	3.23947e-288	1.78234e-28	1.15726e-09	4.37571e-27	0.406205	0.285005	NA
chr8	38458540	38461078	2539	5	2.02696e-130	3.96384e-25	4.19852e-09	4.53777e-27	0.40028	0.262032	RNF5P1
chr8	86253964	86255751	1788	6	0	4.23656e-19	7.63544e-11	4.69433e-27	-0.703429	-0.29501	CA1
chr9	95709528	95710046	519	5	1.03008e-299	1.06733e-27	5.76269e-10	4.7786e-27	0.685252	0.355389	FGD3
chr9	96936826	96938320	1495	4	5.97901e-296	2.39542e-28	2.50232e-10	5.22416e-27	-0.535634	-0.369671	RP11-2B6.3, MIRLET7A1
chr16	17436920	17437891	972	4	2.36279e-212	1.7005e-28	3.55183e-09	5.73006e-27	0.498523	0.307767	XYLT1
chr2	148634326	148635022	697	4	0	1.76945e-21	5.6092e-11	6.22579e-27	0.7454	0.501444	ACVR2A, RNU6-1275P
chr12	52545323	52546408	1086	6	0	2.08208e-19	2.15409e-09	6.37314e-27	0.477273	0.281971	NA
chr1	8585852	8587175	1324	7	3.9177e-180	7.6857e-23	1.41863e-07	6.77273e-27	0.488616	0.288868	RERE
chr12	11911896	11912545	650	4	1.22853e-227	1.96428e-28	8.54781e-09	7.03527e-27	0.439381	0.392447	ETV6
chr13	24528090	24528284	195	3	0	6.17034e-28	2.44419e-11	7.32304e-27	0.837571	0.727673	NA
chr10	98923923	98925160	1238	4	1.7089e-212	2.74493e-28	2.92863e-09	7.49585e-27	0.629368	0.491277	SLIT1, ARHGAP19-SLIT1
chr7	16570042	16571218	1177	4	1.36009e-255	5.60931e-28	1.38042e-09	9.87904e-27	-0.48909	-0.367186	LRRC72, SOSTDC1
chr11	18742662	18743376	715	4	2.54224e-264	4.91313e-28	3.24404e-09	1.01528e-26	0.477981	0.346369	RP11-1081L13.4, IGSF22
chr21	45575014	45576085	1072	5	8.57202e-287	1.48779e-27	7.30375e-10	1.09765e-26	0.413089	0.269697	NA
chr7	150525013	150526677	1665	4	0	3.64058e-27	7.29452e-11	1.15295e-26	0.551578	0.306837	AOC1
chr3	160586959	160588268	1310	4	0	7.84715e-26	5.50757e-11	1.18137e-26	0.515792	0.350577	PPM1L
chr11	94886261	94886708	448	3	0	8.67664e-28	7.96394e-11	1.24286e-26	0.452783	0.379343	RP11-712B9.2
chr3	123518635	123520027	1393	5	6.37982e-235	2.99732e-27	1.03143e-08	1.51509e-26	0.511751	0.287454	MYLK
chr11	55889658	55890274	617	4	0	1.83394e-26	8.12166e-11	1.60866e-26	-0.377434	-0.252614	OR8H3
chr1	110691765	110691859	95	3	0	1.76697e-27	1.12853e-11	1.65943e-26	0.752974	0.524048	NA
chr5	5652093	5652693	601	5	0	2.1085e-19	3.33296e-10	1.6836e-26	-0.530702	-0.2685	NA
chr12	22852565	22852893	329	4	1.29254e-240	5.18117e-28	2.56629e-09	1.69112e-26	0.353283	0.261671	RP11-114G22.1
chr20	13954077	13955041	965	5	7.37021e-296	1.75967e-21	4.77999e-10	1.71911e-26	-0.598232	-0.347057	SEL1L2
chr14	88469009	88470085	1077	4	2.95554e-292	1.13601e-27	8.51601e-10	1.9792e-26	0.793658	0.444404	NA
chr6	62390695	62391937	1243	5	0	2.94588e-22	4.97581e-11	2.07323e-26	-0.792031	-0.286487	RP1-240B8.3, KHDRBS2
chr1	158574914	158575773	860	4	0	3.97626e-23	5.47665e-11	2.21084e-26	-0.688926	-0.400998	NA
chr15	69372826	69373260	435	4	3.42962e-298	1.65518e-27	8.94088e-10	2.29472e-26	0.476525	0.333664	LINC00277, RP11-809H16.5
chr17	15213548	15214566	1019	4	3.70598e-215	7.92665e-28	3.79026e-09	2.49707e-26	0.319526	0.277707	TEKT3
chr12	76413973	76414729	757	3	0	2.84858e-27	2.14621e-11	2.67855e-26	-0.659428	-0.48964	NA
chr16	4049224	4050400	1177	4	0	2.22294e-27	2.01443e-10	2.82556e-26	0.597985	0.36967	ADCY9
chr1	82165095	82165326	232	4	0	1.49172e-26	2.22622e-10	3.11265e-26	-0.496451	-0.315172	LPHN2
chr17	78962984	78963290	307	4	2.69274e-264	1.77921e-27	2.50691e-09	3.69456e-26	0.649965	0.345122	NA
chr10	90038832	90039450	619	3	0	2.5945e-27	2.44301e-10	3.90764e-26	0.553174	0.478851	RNLS
chr1	236094805	236096728	1924	5	2.35806e-231	2.69825e-21	1.32344e-09	4.16973e-26	0.558512	0.274738	NA
chr3	100327189	100328745	1557	7	1.95565e-269	7.04535e-21	4.9435e-09	4.60559e-26	0.559148	0.255926	GPR128
chr2	43188851	43189943	1093	4	2.75078e-185	1.51788e-27	1.27925e-08	5.20241e-26	0.50852	0.313364	NA
chr14	92333765	92334313	549	4	5.64537e-298	3.9313e-27	7.95804e-10	5.28977e-26	0.418925	0.269223	TC2N
chr1	48483670	48484851	1182	4	9.9049e-238	2.14948e-27	3.74685e-09	5.32707e-26	0.434137	0.379832	NA
chr19	49077983	49079029	1047	4	0	6.866e-27	1.53275e-10	5.67556e-26	0.534682	0.341695	SULT2B1
chr3	172693052	172694490	1439	5	4.8783e-301	1.74477e-21	1.32227e-10	6.76575e-26	0.75764	0.371421	SPATA16
chr16	76585951	76587158	1208	4	0	6.33849e-27	2.12079e-10	7.55972e-26	-0.409903	-0.304863	CNTNAP4
chr5	142602110	142602594	485	3	0	7.62973e-27	5.39711e-11	9.63902e-26	0.745557	0.521917	ARHGAP26
chr13	49144970	49145873	904	3	0	7.23446e-27	1.53389e-10	9.67405e-26	0.732661	0.450837	LINC01077
chr5	79535328	79536370	1043	4	2.37431e-252	5.91271e-27	5.91823e-10	9.75128e-26	0.664929	0.349315	SERINC5, snoU13
chr22	28101490	28103459	1970	6	7.72978e-121	9.40654e-27	4.81125e-08	9.82049e-26	0.575964	0.259659	RP1-213J1P__B.1
chr14	91862813	91862907	95	4	4.86399e-250	5.66481e-27	2.21439e-09	9.91893e-26	-0.403956	-0.2532	CCDC88C
chr4	27225287	27225577	291	3	0	1.1016e-26	4.54986e-11	1.35072e-25	-0.507259	-0.324381	RP11-415C15.2
chr5	171541827	171542327	501	3	0	4.76128e-26	6.33748e-12	1.41471e-25	-0.880025	-0.494709	STK10
chr6	29012269	29014046	1778	7	0	1.42849e-13	1.79822e-10	1.49445e-25	-0.757102	-0.306353	OR2W1
chr15	86685115	86686938	1824	7	0	1.23047e-15	2.46072e-10	1.63723e-25	-0.663177	-0.263586	AGBL1
chr7	92324861	92325242	382	3	0	1.22593e-26	1.45511e-10	1.65623e-25	0.854487	0.827261	CDK6
chr13	27295928	27296010	83	3	0	1.33294e-26	1.91375e-10	1.78939e-25	0.49581	0.362471	NA
chr11	68928362	68928793	432	3	0	1.38924e-26	1.84562e-10	1.88003e-25	0.549828	0.427418	RP11-554A11.8
chr5	79506499	79507575	1077	3	0	1.4273e-26	2.80971e-10	2.03409e-25	0.634074	0.453558	SERINC5
chr10	90031307	90031655	349	3	0	1.51933e-26	1.82516e-10	2.09955e-25	0.699609	0.678914	NA
chr4	161925162	161926083	922	4	0	6.56053e-19	1.86617e-10	2.10959e-25	-0.669553	-0.393089	NA
chr2	54859871	54861832	1962	5	0	5.91384e-18	9.82006e-11	2.13974e-25	0.856427	0.395926	SPTBN1
chr15	27819306	27819924	619	5	0	4.96279e-25	2.50251e-10	2.20675e-25	0.782514	0.397286	NA
chr14	77591038	77591726	689	4	7.39154e-210	9.86715e-27	3.67206e-09	2.23079e-25	0.384261	0.289896	RP11-463C8.4, TMEM63C
chr12	6895774	6896105	332	3	0	1.92729e-26	6.91181e-11	2.41406e-25	0.599472	0.503333	CD4
chr11	107649415	107651663	2249	6	2.54049e-285	7.03439e-16	3.29577e-10	2.48399e-25	0.630646	0.284086	AP001024.1
chr1	246382959	246383319	361	3	0	2.07844e-26	2.41463e-10	2.82951e-25	0.361527	0.284659	SMYD3
chr8	96166876	96167327	452	3	0	2.23335e-26	1.81852e-10	2.88595e-25	0.635017	0.506413	PLEKHF2
chr20	37899646	37900062	417	4	8.18286e-284	7.88347e-26	1.8114e-09	2.93713e-25	0.382675	0.276067	NA
chr15	27931098	27932197	1100	5	0	3.47792e-17	1.40208e-10	3.24494e-25	-0.470664	-0.264753	NA
chr1	232735381	232736209	829	3	0	2.81037e-26	9.80333e-11	3.25938e-25	0.574308	0.512058	NA
chr17	42015369	42016535	1167	8	2.10196e-187	1.28504e-18	1.26509e-07	3.35389e-25	0.673197	0.257297	RP11-527L4.2
chr2	69064360	69065441	1082	5	0	1.25939e-21	2.66608e-10	4.07417e-25	0.74237	0.367177	AC097495.2
chr11	63949188	63949212	25	3	0	3.48916e-26	3.15757e-10	4.83289e-25	0.401689	0.373205	NA
chr15	99495069	99497082	2014	5	2.21316e-196	1.55392e-22	2.54929e-09	5.00554e-25	0.487365	0.284678	IGF1R
chr4	25665437	25666416	980	4	0	1.71134e-25	1.20457e-10	5.02975e-25	0.593769	0.290342	SLC34A2
chr7	16308656	16308850	195	4	1.03117e-284	5.0355e-26	5.73506e-10	5.06308e-25	0.626245	0.267209	ISPD-AS1, ISPD
chr19	48609796	48611155	1360	5	2.74712e-263	7.37893e-24	2.34151e-09	5.79064e-25	0.328703	0.254308	PLA2G4C
chr20	32440892	32441571	680	3	0	4.53474e-26	6.47575e-10	6.55519e-25	0.804078	0.587826	CHMP4B
chr17	64536520	64538099	1580	5	0	1.47832e-20	6.44059e-11	6.8107e-25	0.700797	0.319318	PRKCA
chr9	16039198	16040625	1428	3	3.20026e-238	5.98661e-26	2.24332e-10	7.20418e-25	0.669943	0.509803	CCDC171
chr4	155254016	155254602	587	5	7.80413e-183	7.08884e-26	9.14614e-09	7.44076e-25	0.417522	0.264221	DCHS2
chr2	240181892	240182131	240	3	0	5.28015e-26	5.48409e-10	7.45787e-25	-0.698296	-0.493274	HDAC4
chr10	2218756	2219920	1165	4	0	6.60651e-22	1.69402e-10	7.90655e-25	0.405876	0.295185	RP11-69C17.4
chr8	81661725	81662179	455	3	0	5.79369e-26	6.54579e-10	8.30663e-25	0.514041	0.326089	ZNF704, RNU11-6P
chr14	102904469	102904606	138	3	0	6.53574e-26	3.51406e-10	8.59819e-25	0.748458	0.665454	TECPR2
chr4	156654175	156655536	1362	4	0	3.11046e-18	2.10396e-10	9.1284e-25	-0.850529	-0.553605	NA
chr2	211495273	211495932	660	4	0	5.13954e-25	5.72882e-11	9.21983e-25	0.644132	0.362033	CPS1
chr9	19464552	19466004	1453	6	0	4.1492e-22	1.92693e-09	1.07882e-24	0.630748	0.299182	NA
chr10	131367501	131367623	123	3	0	7.77708e-26	6.71244e-10	1.10294e-24	0.686228	0.496848	MGMT
chr3	60064758	60066405	1648	4	0	3.498e-25	1.68098e-10	1.35442e-24	0.392528	0.283648	FHIT
chr5	148421136	148422395	1260	5	7.91683e-300	2.3847e-24	2.9069e-10	1.38101e-24	0.548267	0.254561	SH3TC2
chr1	110186005	110186418	414	6	1.30755e-149	6.60903e-26	3.67444e-08	1.38128e-24	0.668176	0.294288	NA
chr4	141017316	141017794	479	3	0	1.0995e-25	3.36732e-10	1.44144e-24	-0.631812	-0.506122	MAML3
chr15	83521414	83522357	944	4	8.76137e-201	1.00172e-25	9.45984e-09	1.44785e-24	0.467587	0.284077	HOMER2
chr1	212809080	212810277	1198	3	0	1.27942e-25	2.62395e-10	1.62076e-24	0.622642	0.410132	NA
chr1	8257919	8258346	428	3	0	2.21779e-25	2.81652e-11	1.73849e-24	0.606788	0.493069	NA
chr14	89817792	89818474	683	4	6.06627e-222	9.29603e-26	2.24353e-09	1.74427e-24	-0.392132	-0.263333	RP11-356K23.1, FOXN3
chr3	69840265	69841177	913	3	0	1.79344e-25	4.87914e-11	1.79602e-24	-0.673939	-0.423513	MITF
chr1	3062287	3062980	694	4	2.49652e-203	9.58713e-26	6.70336e-09	1.80446e-24	0.663269	0.305235	PRDM16
chr20	51289721	51290873	1153	4	0	1.23933e-15	9.1994e-11	2.05849e-24	-0.742774	-0.362614	RP4-715N11.2
chr12	128305747	128306877	1131	4	0	1.55264e-22	9.86984e-10	2.18835e-24	-0.528151	-0.333789	NA
chr12	65146809	65147609	801	4	0	1.95034e-21	1.97824e-10	2.35808e-24	-0.561723	-0.382366	GNS
chr3	52407109	52407402	294	3	0	2.84733e-25	4.87438e-11	2.5981e-24	0.394246	0.282645	DNAH1
chr7	48702963	48703840	878	5	0	9.499e-21	5.94964e-11	2.71802e-24	-0.824109	-0.293026	NA
chr8	136477301	136478743	1443	5	0	1.00825e-18	8.16863e-11	3.02199e-24	0.647914	0.30177	KHDRBS3
chr11	120043860	120044594	735	3	0	2.52996e-25	1.94634e-10	3.05445e-24	0.524785	0.396229	TRIM29
chr1	226288408	226288782	375	3	0	1.02602e-24	2.7282e-11	3.15293e-24	0.41622	0.288342	NA
chr9	132081735	132083538	1804	7	0	1.04586e-14	9.27269e-11	3.5892e-24	0.848146	0.273062	C9orf106
chr15	69323046	69324156	1111	6	1.1742e-196	1.85216e-21	1.30655e-08	4.14424e-24	0.441322	0.256985	NOX5
chr19	50550284	50550492	209	3	0	5.0308e-25	5.37834e-11	4.31304e-24	0.405099	0.303657	ZNF473, CTD-2126E3.3
chr2	75715402	75716596	1195	4	4.34245e-229	1.44791e-24	4.65691e-09	4.37474e-24	-0.542138	-0.32265	EVA1A
chr7	29329370	29330752	1383	4	0	1.95585e-19	3.14092e-10	4.96472e-24	0.715465	0.382984	CHN2
chr11	110225333	110225729	397	3	1.6955e-295	4.62085e-25	8.09628e-10	6.20118e-24	0.414125	0.348314	NA
chr19	4090224	4091971	1748	5	0	1.06915e-16	4.89309e-10	8.65096e-24	-0.808799	-0.338521	MAP2K2
chr9	98265666	98267529	1864	5	0	2.74854e-13	1.12183e-10	9.21557e-24	0.641072	0.315771	PTCH1
chr2	232526667	232528498	1832	4	0	3.16927e-20	1.36429e-11	9.27038e-24	-0.839244	-0.437023	NA
chr18	45902012	45902824	813	4	3.00226e-162	3.58919e-25	2.48507e-08	9.39472e-24	0.365042	0.262865	ZBTB7C
chr16	85393998	85394506	509	4	0	3.34948e-24	3.02963e-10	9.88817e-24	0.595953	0.361263	NA
chr19	996220	996720	501	5	6.73403e-127	5.08991e-25	3.56147e-07	1.04839e-23	0.446326	0.299037	NA
chr18	46458754	46459934	1181	3	0	1.86461e-24	8.76913e-11	1.05725e-23	-0.625625	-0.456724	SMAD7
chr16	85603371	85604047	677	3	0	1.09178e-24	9.95842e-11	1.12432e-23	-0.53706	-0.341116	NA
chr7	148679794	148680831	1038	9	0	2.31887e-11	5.03597e-10	1.14087e-23	0.654589	0.277816	NA
chr9	135365294	135366132	839	3	8.8025e-295	9.7725e-25	6.45593e-10	1.18935e-23	0.448754	0.389559	C9orf171
chr13	49059672	49061160	1489	3	3.90819e-212	8.70698e-25	1.73236e-09	1.20162e-23	0.443384	0.319397	NA
chr3	54896471	54897393	923	3	5.89188e-248	9.601e-25	9.69739e-10	1.25062e-23	-0.412178	-0.379571	CACNA2D3
chr14	87778693	87779342	650	3	0	1.26264e-24	1.94435e-10	1.36544e-23	-0.803057	-0.46355	NA
chr14	106851856	106853474	1619	4	7.51301e-136	5.45155e-25	2.01208e-08	1.37841e-23	0.505421	0.415403	IGHV3-37
chr3	176351898	176354534	2637	7	0	6.79124e-13	2.19145e-10	1.39794e-23	-0.735002	-0.259489	RP11-71G7.1
chr4	66566796	66567883	1088	3	0	1.8671e-24	6.89584e-11	1.5719e-23	-0.677595	-0.521421	NA
chr11	55872467	55872995	529	4	0	2.0495e-18	6.77742e-10	1.57879e-23	-0.613124	-0.303705	OR8H2
chr5	104582263	104583240	978	4	0	9.30375e-19	6.81796e-10	1.60611e-23	-0.554192	-0.335959	RP11-6N13.1
chr2	114030824	114031854	1031	3	1.26445e-193	1.37288e-24	9.01518e-10	1.71316e-23	0.532556	0.386647	PAX8-AS1, PAX8
chr13	51482465	51482592	128	3	0	1.97477e-24	2.67726e-10	1.82781e-23	0.593642	0.456562	RNASEH2B-AS1
chr8	127516332	127516878	547	4	5.35631e-258	1.79842e-24	4.62001e-10	1.83872e-23	0.60216	0.390295	NA
chr10	87409213	87410316	1104	5	1.68269e-181	8.89362e-21	1.90318e-09	1.89992e-23	-0.729337	-0.287364	GRID1, RN7SKP238
chr9	109212023	109212510	488	3	0	4.81994e-24	4.28229e-11	1.94753e-23	-0.580272	-0.437397	RP11-308N19.1
chr13	66877013	66878738	1726	5	4.46539e-172	4.41174e-24	1.95825e-08	1.96155e-23	-0.411159	-0.27841	PCDH9-AS1, PCDH9
chr18	41412451	41413208	758	3	0	2.45595e-24	1.97436e-10	2.03078e-23	-0.745183	-0.537772	NA
chr7	142828068	142829304	1237	6	0	5.47213e-20	9.65651e-10	2.09383e-23	0.769875	0.258549	PIP
chr18	45567533	45568503	971	3	0	2.68057e-24	5.33489e-11	2.34007e-23	0.548617	0.441503	ZBTB7C
chr6	113886046	113886340	295	3	4.56753e-280	1.92792e-24	8.02004e-10	2.37623e-23	-0.379149	-0.324097	NA
chr11	83356807	83357222	416	4	0	1.59132e-19	1.55936e-10	2.4517e-23	-0.444947	-0.287547	RP11-160H12.2, DLG2
chr8	56756852	56757668	817	4	0	3.56246e-20	1.43462e-09	2.50543e-23	0.421577	0.281327	NA
chr7	40786160	40788535	2376	4	1.26737e-258	6.53067e-21	2.18408e-10	2.7856e-23	0.542665	0.360753	SUGCT
chr15	80954695	80955884	1190	3	1.25418e-273	2.34383e-24	8.05078e-10	2.87137e-23	0.651946	0.499744	NA
chr2	79347474	79347699	226	4	4.87491e-308	2.56657e-19	1.39246e-09	2.96999e-23	0.377256	0.253509	REG1A
chr13	112511776	112512685	910	4	0	1.21359e-23	1.8286e-10	3.13156e-23	-0.819969	-0.297224	NA
chr7	69245532	69246476	945	4	0	8.94036e-20	1.12636e-10	3.39188e-23	0.499166	0.316567	AUTS2
chr22	32970518	32971720	1203	3	9.64515e-304	4.05407e-24	3.19213e-10	3.68119e-23	0.791791	0.537491	SYN3
chr15	55574912	55575701	790	3	2.07555e-234	3.26044e-24	2.12714e-09	4.33588e-23	-0.451548	-0.311493	RAB27A
chr8	127380903	127381566	664	3	5.37628e-232	3.49034e-24	1.34261e-09	4.36126e-23	-0.354113	-0.320343	NA
chr5	17401890	17402750	861	3	0	9.06145e-24	1.4803e-10	4.42476e-23	-0.481743	-0.421443	NA
chr7	12649663	12650578	916	4	0	5.18591e-19	1.43615e-09	4.54605e-23	-0.459111	-0.264384	SCIN
chr5	178057661	178058156	496	3	5.48564e-286	4.00743e-24	4.32891e-10	4.5496e-23	0.392816	0.304099	NA
chr3	159726855	159726973	119	3	9.16924e-306	4.89188e-24	2.796e-10	4.69831e-23	0.576042	0.534876	IL12A-AS1
chr7	37389785	37390106	322	3	0	6.50954e-24	3.34757e-10	4.91567e-23	0.356379	0.277001	ELMO1
chr13	42037301	42038101	801	4	4.05652e-255	5.30326e-24	7.19578e-10	4.92785e-23	0.380231	0.259705	RGCC
chr13	105791890	105792346	457	3	0	5.94011e-24	8.14663e-11	5.01248e-23	0.704867	0.352111	NA
chr1	230259000	230260837	1838	4	3.87985e-113	1.82629e-24	8.59772e-08	5.1129e-23	0.526594	0.302441	GALNT2
chr11	57249947	57250780	834	4	0	1.98544e-21	9.24968e-11	5.2165e-23	0.489262	0.295973	NA
chr5	171211711	171212213	503	5	0	5.35865e-15	4.35434e-10	5.57357e-23	0.624439	0.318466	NA
chr4	153506267	153506552	286	3	1.80439e-259	4.62484e-24	1.07012e-09	5.71819e-23	0.367022	0.26282	NA
chr2	102051587	102051689	103	3	5.56514e-249	4.62046e-24	1.626e-09	5.83008e-23	0.515079	0.487022	RFX8
chr8	104831371	104831646	276	4	0	5.60097e-18	2.81127e-11	6.18403e-23	-0.770122	-0.349685	RIMS2
chr5	150161299	150163018	1720	4	0	2.32715e-21	2.402e-10	6.34451e-23	-0.465183	-0.263215	SMIM3, AC010441.1
chr5	53115489	53115644	156	3	9.17885e-277	5.42849e-24	9.02768e-10	6.38745e-23	0.431014	0.349992	CTD-2081C10.1
chr10	115327005	115327194	190	4	5.40827e-156	3.19986e-24	2.59769e-08	6.79566e-23	0.332003	0.277503	HABP2
chr14	104372267	104372939	673	4	7.59907e-308	3.27354e-19	1.52016e-09	6.8538e-23	0.742234	0.418122	NA
chr8	10753147	10753237	91	3	1.60082e-239	5.65878e-24	2.4452e-09	7.33758e-23	-0.488435	-0.378475	NA
chr21	27372387	27372461	75	3	5.48911e-255	6.22811e-24	9.45311e-10	7.50869e-23	-0.342285	-0.26879	APP
chr2	218879105	218881298	2194	4	3.1164e-236	3.33205e-20	6.16996e-10	7.78695e-23	0.615304	0.335806	NA
chr1	152345008	152346307	1300	4	0	3.62321e-16	8.72641e-11	8.05464e-23	-0.832952	-0.46504	NA
chr19	50452791	50454133	1343	4	0	3.22198e-18	1.51464e-10	8.42998e-23	0.578373	0.428346	CTC-326K19.6, SIGLEC11
chr12	10868896	10870175	1280	4	5.59622e-179	5.13892e-23	7.89208e-09	8.91843e-23	-0.601465	-0.382436	YBX3
chr17	75889184	75889403	220	3	5.25704e-275	8.21847e-24	8.05327e-10	9.21764e-23	0.740796	0.599065	NA
chr13	99929088	99930686	1599	3	1.89064e-206	9.45253e-24	3.61679e-10	9.29912e-23	-0.523506	-0.389736	UBAC2
chr4	55945394	55946760	1367	4	6.21281e-206	1.04019e-21	5.11072e-10	9.65454e-23	-0.715598	-0.316632	RP11-530I17.1, KDR
chr17	28048661	28050460	1800	5	0	2.18271e-18	1.05105e-10	9.70598e-23	0.54698	0.252213	SSH2
chr3	171024571	171025418	848	4	1.57107e-297	5.8652e-22	6.73407e-10	1.00518e-22	0.673803	0.300965	TNIK
chr1	58898552	58898793	242	3	7.36615e-224	1.05982e-23	3.91657e-09	1.40164e-22	0.338687	0.296699	DAB1, OMA1
chr9	134531983	134533116	1134	3	0	2.19171e-23	1.52305e-10	1.51606e-22	0.455878	0.344627	RAPGEF1
chr3	18140683	18141351	669	3	1.07071e-207	1.29675e-23	3.25652e-09	1.67719e-22	0.379525	0.261914	TBC1D5
chr22	22296625	22297505	881	3	5.84768e-275	2.04836e-23	3.87507e-10	1.71637e-22	-0.601169	-0.358622	LL22NC03-86G7.1, PPM1F
chr11	70742796	70743231	436	3	4.98038e-267	1.60388e-23	6.59641e-10	1.72313e-22	-0.371047	-0.339035	SHANK2
chr16	71576219	71576484	266	3	1.00826e-228	1.42182e-23	2.53234e-09	1.78618e-22	0.348464	0.303648	ZNF19
chr15	99499605	99500715	1111	6	1.81001e-245	1.65953e-16	9.88828e-09	1.80611e-22	0.576352	0.255291	IGF1R, RP11-654A16.3
chr12	17863052	17863587	536	3	1.12982e-213	1.48658e-23	2.89353e-09	1.87772e-22	-0.634113	-0.406739	NA
chr8	133071588	133072873	1286	5	2.63753e-186	3.35643e-20	3.89058e-09	2.0535e-22	0.705042	0.267825	OC90, OC90
chr22	24627294	24627669	376	3	4.98506e-223	1.62664e-23	3.03978e-09	2.07218e-22	0.593302	0.38356	GGT5
chr4	88188094	88189110	1017	4	0	1.68427e-19	7.29077e-11	2.07446e-22	0.718981	0.358091	NA
chr18	10390019	10390456	438	3	0	1.35349e-22	3.40969e-11	2.45108e-22	-0.767209	-0.381605	NA
chr2	108145036	108145596	561	3	0	3.96831e-23	4.193e-11	2.50189e-22	-0.599848	-0.395758	AC096669.2
chr15	59052771	59053010	240	3	1.3318e-271	2.99354e-23	7.15573e-10	2.52068e-22	0.767864	0.59657	U3
chr11	940272	941207	936	4	9.12932e-289	1.04924e-16	1.8172e-09	3.00299e-22	0.522334	0.284918	AP2A2
chr14	27341908	27342359	452	4	0	6.91622e-20	4.78702e-11	3.18622e-22	-0.493047	-0.255488	RP11-384J4.2, RP11-384J4.1
chr11	46264818	46265393	576	6	0	4.86739e-11	1.91894e-10	3.20499e-22	-0.653593	-0.253893	NA
chr17	16487344	16487821	478	4	4.49352e-207	1.17574e-22	5.79517e-09	3.20514e-22	0.528262	0.355395	NA
chr4	138727652	138728775	1124	5	1.94079e-289	8.98285e-13	5.47754e-10	3.24097e-22	-0.64778	-0.30809	NA
chr13	51101640	51103373	1734	4	7.48987e-95	1.16212e-23	1.79293e-07	3.52012e-22	0.566623	0.367957	DLEU1
chr1	3305629	3307215	1587	6	0	8.75749e-14	1.42086e-10	3.64388e-22	0.714666	0.27504	PRDM16
chr22	39627281	39627786	506	4	3.63369e-282	4.69662e-15	1.72165e-09	3.91275e-22	0.675356	0.438913	PDGFB
chr19	18132275	18133184	910	3	0	5.69847e-21	1.14989e-11	4.13617e-22	-0.508133	-0.343535	NA
chr11	36619694	36621276	1583	4	0	1.12845e-17	5.87413e-11	4.36853e-22	0.914565	0.304573	C11orf74, RAG2
chr16	24831018	24833084	2067	5	7.31308e-166	1.43169e-18	5.83259e-09	5.02046e-22	0.579498	0.26634	TNRC6A, CTD-2515A14.1
chr3	14567156	14568025	870	4	0	2.25065e-21	2.37846e-10	5.28402e-22	0.512181	0.266083	GRIP2
chr7	40873242	40873953	712	3	5.19243e-269	5.78849e-23	4.40677e-10	5.60269e-22	0.539116	0.428666	SUGCT
chr2	68348223	68348796	574	3	1.02615e-236	7.93978e-23	1.21694e-09	6.86955e-22	0.562312	0.386093	NA
chr2	9427798	9428726	929	4	7.22275e-248	2.77226e-19	1.61213e-09	7.45508e-22	0.535301	0.301646	ASAP2
chr16	54542167	54542303	137	3	8.50402e-200	5.90288e-23	5.89555e-09	7.46248e-22	0.615503	0.577205	NA
chr8	98576695	98577736	1042	4	6.11227e-197	1.51416e-22	4.5421e-09	7.54006e-22	0.520858	0.275136	NA
chr14	20959034	20960017	984	3	5.72927e-201	7.15328e-23	1.51171e-09	7.55764e-22	-0.364362	-0.303218	NA
chr5	157682313	157683624	1312	3	1.67789e-292	9.99087e-23	2.00873e-10	8.19588e-22	-0.535734	-0.331248	CTC-436K13.3
chr7	117499052	117499847	796	3	5.73203e-248	1.10283e-22	1.03177e-09	8.23767e-22	-0.407956	-0.273335	CTTNBP2
chr4	4765299	4765389	91	3	7.62102e-237	1.03626e-22	1.41001e-09	8.77919e-22	0.508903	0.388211	NA
chr9	137561373	137561990	618	3	4.80456e-245	1.30379e-22	9.29651e-10	9.51569e-22	-0.314248	-0.254512	COL5A1
chr7	112971518	112972352	835	3	3.5882e-242	1.0567e-22	5.25915e-10	1.00345e-21	-0.493966	-0.372195	NA
chr13	31422050	31422448	399	3	2.5283e-223	9.91875e-23	1.22979e-09	1.05976e-21	0.351685	0.295136	NA
chr12	62829123	62829582	460	3	1.82623e-210	1.05919e-22	2.83364e-09	1.15388e-21	0.509281	0.405927	NA
chr10	1560471	1560628	158	3	2.35476e-225	1.24909e-22	2.50056e-09	1.24733e-21	0.682093	0.553337	ADARB2
chr11	5422444	5424200	1757	4	1.08726e-263	5.39658e-21	4.9929e-10	1.30223e-21	-0.482712	-0.254401	OR51J1, HBG2, HBE1, AC104389.28
chr7	92645436	92646595	1160	3	1.81751e-197	1.21038e-22	3.11068e-09	1.32363e-21	0.378381	0.283716	NA
chr13	63305916	63306618	703	4	0	7.32094e-16	3.51509e-10	1.36801e-21	-0.478566	-0.301547	LINC00448
chr10	119236345	119238035	1691	4	3.10638e-151	5.75769e-22	1.07042e-08	1.43548e-21	0.434743	0.286949	CTA-109P11.4, EMX2OS
chr3	93677732	93678708	977	4	3.80869e-205	8.41192e-22	8.56563e-10	1.43561e-21	0.583401	0.280017	PROS1
chr8	133117493	133118855	1363	4	1.12042e-219	1.22675e-21	7.27116e-10	1.62823e-21	0.507549	0.277959	HHLA1
chr2	121307809	121309166	1358	3	2.30826e-234	2.23365e-22	3.3763e-10	1.86714e-21	0.473225	0.368602	NA
chr10	79169863	79172074	2212	4	1.10331e-204	8.76439e-22	5.8927e-10	1.90546e-21	0.50856	0.273301	KCNMA1
chr4	74587910	74589837	1928	3	9.60108e-108	1.70006e-22	5.21801e-09	2.02331e-21	0.596277	0.385664	NA
chr2	220716304	220717763	1460	4	6.87087e-251	2.56265e-15	5.62866e-10	2.02839e-21	-0.407742	-0.260624	NA
chr1	172419004	172420157	1154	3	5.29048e-158	2.01005e-22	3.3489e-09	2.07714e-21	0.533724	0.377198	C1orf105
chr17	9571882	9572695	814	3	0	1.06677e-21	2.09718e-10	2.10233e-21	-0.662866	-0.339385	USP43
chr20	58196006	58197347	1342	4	6.47522e-127	1.08117e-22	6.64194e-08	2.1101e-21	0.318987	0.282154	PHACTR3
chr5	137581267	137582452	1186	3	7.18457e-183	1.93142e-22	4.36697e-09	2.24597e-21	0.556192	0.378606	NA
chr19	50651024	50651582	559	5	0	2.58567e-18	1.93043e-10	2.35256e-21	0.496389	0.25929	NA
chr17	40825798	40826212	415	3	0	9.63041e-22	2.78278e-10	2.36474e-21	0.615419	0.411929	PLEKHH3
chr11	13156563	13157257	695	3	4.41839e-174	2.36617e-22	5.29906e-09	2.67433e-21	0.355743	0.325789	NA
chr15	39626450	39627548	1099	3	3.56528e-284	4.15548e-22	1.83015e-10	2.88658e-21	-0.399101	-0.334906	RP11-624L4.1
chr6	166422182	166422741	560	5	2.45424e-118	4.53031e-22	1.34568e-07	2.91932e-21	0.499138	0.267231	NA
chr11	55339596	55339961	366	3	3.54537e-189	2.65392e-22	4.41886e-09	3.07302e-21	0.380554	0.326935	OR4C16
chr1	38349271	38349487	217	3	6.71379e-188	2.86435e-22	5.2583e-09	3.18837e-21	0.427437	0.308743	INPP5B
chr9	72043429	72044252	824	5	8.65734e-256	2.15411e-19	1.29244e-09	3.52122e-21	-0.61128	-0.260976	APBA1, RP11-548B3.3
chr1	9960466	9960653	188	3	5.19573e-291	1.13272e-21	4.23596e-10	3.83854e-21	-0.387329	-0.288034	CTNNBIP1
chr8	47833020	47834124	1105	5	3.08324e-121	2.82931e-21	4.23442e-08	3.90454e-21	0.52273	0.273678	NA
chr13	48986124	48988353	2230	5	3.60382e-226	1.64947e-13	5.39294e-10	4.24923e-21	0.936146	0.31552	RB1, LPAR6
chr4	34041706	34041856	151	3	0	7.72689e-22	9.97087e-11	4.5654e-21	-0.697103	-0.361196	NA
chr10	88062711	88063739	1029	3	0	1.0907e-21	1.02064e-10	4.65509e-21	-0.68635	-0.258274	GRID1
chr3	114024972	114026249	1278	4	1.83741e-259	2.2711e-21	8.26292e-10	4.68778e-21	0.538579	0.288046	TIGIT
chr19	10534961	10535544	584	4	0	4.74734e-19	3.06643e-10	5.0157e-21	-0.694427	-0.250787	PDE4A
chr1	3246855	3248373	1519	3	7.25306e-124	4.51978e-22	1.19854e-08	5.54888e-21	0.497826	0.402045	PRDM16
chr5	40653022	40653713	692	3	1.44324e-213	7.37e-22	1.71729e-09	5.68228e-21	0.401443	0.265037	NA
chr1	108329042	108329134	93	3	2.99337e-220	8.3678e-22	1.23408e-09	5.91977e-21	0.393869	0.357815	VAV3
chr10	29194973	29196271	1299	5	5.96673e-128	3.48673e-17	1.51491e-07	6.24394e-21	0.479249	0.251108	NA
chr12	10921395	10921998	604	5	2.2374e-298	1.92385e-16	2.72926e-10	6.66768e-21	0.521757	0.291205	RP13-81N3.2
chr11	58036281	58037175	895	4	0	3.06515e-18	6.61212e-11	6.81683e-21	-0.783149	-0.373381	NA
chr5	4699505	4700551	1047	3	5.69243e-205	1.18421e-21	1.11886e-09	6.87544e-21	-0.703679	-0.46143	RP11-445O3.2
chr1	3280682	3281321	640	3	1.54954e-166	6.8282e-22	1.07022e-08	7.95616e-21	0.52037	0.296152	PRDM16
chr4	74574715	74575931	1217	4	1.57092e-181	1.21357e-19	1.2504e-08	8.1733e-21	0.621337	0.431856	NA
chr1	3272662	3273407	746	3	6.64808e-269	2.26634e-21	7.77046e-10	8.44767e-21	0.683271	0.432379	PRDM16
chr11	105403181	105403852	672	3	0	7.74339e-21	7.28979e-11	8.55215e-21	-0.568297	-0.337435	NA
chr3	179692237	179692453	217	3	5.69959e-170	7.28825e-22	1.1985e-08	8.72334e-21	0.317448	0.294524	PEX5L
chr6	32282950	32283840	891	3	5.3471e-224	1.16581e-21	4.41e-10	8.91076e-21	0.575159	0.379888	C6orf10
chr6	47171647	47172552	906	3	8.22316e-154	1.02041e-21	4.10661e-09	9.31724e-21	0.517612	0.332656	NA
chr9	116836497	116837795	1299	4	6.1717e-306	1.88948e-19	1.83193e-10	9.33064e-21	0.700058	0.270815	AMBP
chr6	37470086	37471381	1296	3	1.8441e-173	1.606e-21	1.59918e-09	9.4177e-21	0.446875	0.300382	NA
chr17	30589240	30590156	917	3	4.89483e-284	1.88108e-21	2.88188e-10	9.4897e-21	0.621395	0.351524	NA
chr17	1202015	1202252	238	3	8.38463e-168	8.9398e-22	1.15536e-08	1.05651e-20	0.322727	0.282617	TUSC5
chr13	50883529	50884285	757	3	1.50659e-275	3.76701e-21	5.41039e-10	1.27074e-20	0.498794	0.314954	DLEU1
chr2	86991846	86992657	812	3	4.59367e-155	1.13943e-21	1.61949e-08	1.36344e-20	0.470025	0.326479	RMND5A
chr17	74696737	74696872	136	3	1.21783e-181	1.28398e-21	4.93657e-09	1.36488e-20	-0.387457	-0.256031	MXRA7
chr15	46006849	46007468	620	3	1.20952e-206	1.65218e-21	9.7997e-10	1.40466e-20	0.421116	0.310379	RP11-718O11.1
chr21	34305156	34305354	199	3	7.42187e-162	1.23641e-21	1.40227e-08	1.46388e-20	0.310362	0.279195	AP000282.2
chr8	41283666	41283736	71	3	1.82528e-209	2.67207e-21	2.00235e-09	1.52353e-20	0.319946	0.2874	NA
chr8	106539737	106539890	154	3	0	3.27441e-20	3.71297e-11	1.6935e-20	-0.486	-0.285365	ZFPM2
chr1	48514802	48515944	1143	3	6.50559e-118	1.47898e-21	1.4892e-08	1.73082e-20	0.483748	0.341899	NA
chr18	77616694	77616832	139	3	5.0438e-178	1.99711e-21	5.68512e-09	1.85839e-20	0.374975	0.255254	NA
chr12	105037296	105038708	1413	3	1.09415e-164	1.78325e-21	4.93233e-09	1.88007e-20	0.572791	0.342436	CHST11
chr9	139246511	139247837	1327	6	0	3.93673e-14	2.74571e-10	1.89954e-20	0.753804	0.273795	GPSM1
chr12	106988340	106988413	74	3	1.88703e-160	1.66694e-21	1.29659e-08	1.92029e-20	0.749882	0.363457	RFX4, RP11-144F15.1
chr1	223840598	223840974	377	3	3.64787e-175	2.0547e-21	6.5902e-09	1.95613e-20	0.687056	0.442694	CAPN8
chr8	141677980	141678993	1014	5	7.86486e-263	1.11489e-11	5.84545e-09	1.99401e-20	0.530377	0.253583	PTK2
chr5	137958355	137959061	707	5	4.04803e-236	4.38758e-20	2.6667e-09	2.09058e-20	0.422247	0.266541	CTNNA1
chr17	39186155	39186669	515	3	6.76928e-227	3.88445e-21	1.67553e-09	2.20108e-20	0.448259	0.326505	KRTAP1-4
chr10	104813866	104814810	945	3	9.03975e-247	6.4277e-21	6.73929e-10	2.47518e-20	0.411394	0.30375	CNNM2
chr4	24689717	24690745	1029	3	8.93872e-177	3.25162e-21	1.57875e-09	2.58115e-20	0.336972	0.320369	NA
chr2	238832202	238832777	576	4	2.22242e-210	1.90145e-17	2.62933e-09	2.90706e-20	0.614688	0.328943	NA
chr12	120752128	120752270	143	3	3.93401e-251	6.74115e-21	2.80246e-10	2.94104e-20	0.579873	0.36962	NA
chr16	84759648	84760897	1250	3	4.50814e-119	3.29715e-21	7.01521e-09	2.97718e-20	-0.424819	-0.363032	USP10
chr8	102121398	102122136	739	3	5.22204e-167	3.05841e-21	8.7597e-09	3.05306e-20	-0.454179	-0.289315	NA
chr5	7816399	7817324	926	4	1.05666e-229	7.27673e-18	2.92269e-09	3.26338e-20	0.618436	0.280883	ADCY2
chr19	51984341	51984816	476	3	2.49158e-208	4.5058e-21	8.42118e-10	3.31111e-20	0.611435	0.370262	CEACAM18
chr16	89058615	89059436	822	3	2.28484e-138	3.91619e-21	9.42005e-09	4.06762e-20	0.808153	0.386651	CTD-2555A7.1
chr13	87732894	87732961	68	3	0	3.66216e-19	9.12185e-11	4.20337e-20	-0.572875	-0.401992	NA
chr1	208218000	208218075	76	3	2.78414e-149	3.72291e-21	2.19152e-08	4.33604e-20	0.339345	0.27184	PLXNA2
chr4	158509928	158510281	354	3	5.70215e-267	1.63159e-20	3.05156e-10	4.39138e-20	-0.646737	-0.343009	NA
chr15	58809601	58810532	932	3	6.52553e-170	5.51248e-21	6.78073e-09	4.57102e-20	0.523977	0.436056	LIPC
chr1	233248709	233249314	606	5	6.88457e-114	3.07088e-20	6.76286e-08	4.5946e-20	0.492007	0.260438	PCNXL2
chr5	135156607	135157736	1130	3	0	1.10839e-20	8.80208e-11	4.72485e-20	0.595397	0.293795	RP11-119J18.1
chr20	703649	704919	1271	3	4.77712e-113	4.42349e-21	2.2361e-08	5.13662e-20	0.304609	0.263583	NA
chr20	31098005	31098182	178	3	4.8899e-168	5.4167e-21	8.0175e-09	5.20675e-20	0.4078	0.298842	C20orf112
chr11	120705715	120706637	923	3	5.50443e-160	7.40421e-21	4.27826e-09	5.42563e-20	0.481007	0.343773	GRIK4
chr19	3227772	3229762	1991	4	4.7896e-177	8.37224e-17	2.18929e-09	5.89336e-20	0.624892	0.311657	CELF5
chr9	109606123	109607201	1079	4	0	4.61579e-14	1.50376e-11	6.77609e-20	-0.776518	-0.394698	RNA5SP292
chr4	159938855	159939568	714	3	4.24798e-186	1.05606e-20	1.28399e-09	6.78892e-20	0.447139	0.286587	C4orf45
chr3	124395277	124396052	776	3	5.75067e-140	5.89811e-21	2.9272e-08	6.93032e-20	0.335754	0.295697	KALRN
chr10	3933423	3933940	518	3	1.31243e-289	5.88821e-20	4.15261e-10	7.04923e-20	0.698913	0.30619	NA
chr1	3311541	3311656	116	3	0	2.59444e-20	5.9973e-11	7.98933e-20	0.463162	0.29537	PRDM16
chr6	12001569	12002135	567	3	8.8003e-206	2.96722e-20	1.40038e-09	8.26898e-20	0.69368	0.428342	NA
chr18	72120615	72121154	540	3	8.00048e-304	8.01783e-20	3.04687e-10	9.35247e-20	0.644974	0.373266	FAM69C
chr16	83829911	83830599	689	3	5.70421e-187	1.50839e-20	2.23185e-09	9.97557e-20	0.57996	0.29505	CDH13, RP11-483P21.2
chr21	31990349	31991143	795	3	4.01585e-293	2.43729e-20	2.10034e-10	1.01325e-19	-0.458502	-0.308485	NA
chr13	44925234	44926714	1481	3	5.62607e-114	2.16903e-20	3.23581e-09	1.01823e-19	0.46959	0.380789	NA
chr3	38669936	38671866	1931	3	9.97882e-163	4.67289e-20	1.26238e-09	1.04131e-19	0.373309	0.257191	SCN5A
chr18	10400704	10401706	1003	3	2.80056e-305	3.14255e-20	9.07869e-11	1.06976e-19	-0.604885	-0.321832	NA
chr1	2863098	2863815	718	4	2.34313e-201	7.56416e-19	1.52373e-09	1.08204e-19	-0.462213	-0.296829	NA
chr4	86020267	86020710	444	3	0	2.18117e-14	8.58906e-12	1.17018e-19	-0.782356	-0.516464	NA
chr7	16341410	16342532	1123	3	0	1.90628e-12	1.12248e-11	1.22666e-19	-0.790036	-0.508188	ISPD
chr7	155202011	155202943	933	3	1.46633e-126	1.18983e-20	2.07724e-08	1.26211e-19	-0.311123	-0.283538	NA
chr10	126428199	126430405	2207	5	2.87291e-294	1.05693e-14	1.20926e-09	1.3814e-19	-0.609687	-0.285158	RP11-12J10.3, FAM53B
chr1	229265503	229265861	359	3	2.48415e-204	3.75833e-20	1.49932e-09	1.61569e-19	0.635909	0.363618	NA
chr7	51101539	51102129	591	3	8.33108e-186	2.27428e-20	1.38749e-09	1.63176e-19	-0.346766	-0.253881	COBL
chr12	40838068	40838297	230	3	1.02817e-143	1.87235e-20	1.4073e-08	1.81858e-19	-0.378797	-0.297372	MUC19
chr8	20125819	20126308	490	3	1.12115e-148	1.85463e-20	1.28668e-08	1.83879e-19	0.345516	0.279502	LZTS1
chr8	106702655	106703027	373	4	0	2.07946e-14	1.11027e-11	1.87067e-19	-0.74588	-0.310352	ZFPM2
chr19	3494082	3494859	778	3	0	9.64695e-18	1.03723e-10	1.87846e-19	0.665731	0.435787	DOHH
chr14	68038121	68038953	833	5	1.71628e-171	4.21276e-19	9.44632e-09	2.03906e-19	0.690948	0.260862	PLEKHH1
chr8	145946089	145946869	781	3	0	3.20105e-19	9.87153e-11	2.12582e-19	0.599206	0.28439	ZNF251
chr17	4418574	4419810	1237	3	1.05205e-106	2.67968e-20	1.08915e-08	2.14708e-19	0.426388	0.268046	SPNS2
chr2	225809244	225809808	565	4	0	4.24558e-17	1.31196e-10	2.22328e-19	0.751653	0.2755	DOCK10
chr6	136679108	136680760	1653	3	1.07888e-129	3.71264e-20	6.014e-09	2.31915e-19	0.578437	0.457689	MAP7
chr16	34683760	34684385	626	3	0	3.89463e-14	2.4895e-11	2.34337e-19	-0.70724	-0.438212	NA
chr20	37736643	37738581	1939	3	4.34612e-80	2.21282e-20	2.12503e-08	2.36753e-19	0.481149	0.363601	NA
chr1	71170679	71170890	212	3	5.31813e-269	8.36742e-20	2.04053e-10	2.39324e-19	-0.536573	-0.326065	NA
chr4	83436999	83438155	1157	3	3.22364e-148	3.61044e-20	3.1812e-09	2.48799e-19	0.307191	0.259885	TMEM150C
chr9	137207506	137208893	1388	3	8.6667e-144	3.10247e-20	4.19893e-09	2.5264e-19	0.650641	0.374429	NA
chr10	71712830	71713683	854	3	5.49695e-125	3.49528e-20	9.43428e-09	2.55619e-19	0.351811	0.257051	COL13A1
chr16	78037098	78037175	78	3	0	2.99344e-17	5.68468e-11	2.59787e-19	-0.424682	-0.275041	NA
chr12	49367911	49368407	497	3	3.6845e-183	3.85588e-20	2.05245e-09	2.86437e-19	0.391638	0.266137	NA
chr4	8726631	8728343	1713	4	5.49191e-137	7.14788e-20	4.11687e-09	2.91037e-19	0.5209	0.272848	NA
chr10	114099399	114099455	57	3	8.79195e-207	1.46395e-19	1.66646e-09	2.91294e-19	0.438283	0.337122	GUCY2GP
chr17	74836042	74836683	642	3	3.54337e-196	7.64757e-20	1.68124e-09	2.94726e-19	0.492744	0.274681	NA
chr8	121063480	121064283	804	3	3.45003e-124	3.76267e-20	1.42116e-08	3.19937e-19	0.450075	0.283521	NA
chr15	39486981	39488566	1586	4	6.13078e-178	3.01782e-17	8.87688e-09	3.22227e-19	-0.435591	-0.271438	RP11-624L4.1
chr7	1863962	1864451	490	3	0	2.0005e-18	1.36919e-11	3.23203e-19	0.669684	0.396156	MAD1L1
chr3	171282816	171283606	791	3	0	1.08897e-17	1.5563e-10	3.35639e-19	0.723115	0.421972	NA
chr5	148529782	148531072	1291	3	1.2075e-124	8.2921e-20	3.50839e-09	3.8815e-19	0.426031	0.346697	ABLIM3
chr3	107836286	107836762	477	3	0	1.69918e-19	9.55724e-11	4.1216e-19	0.690516	0.480979	NA
chr9	132656275	132657990	1716	3	0	3.75551e-18	6.63438e-11	4.19214e-19	0.581619	0.328546	FNBP1
chr7	106371890	106373036	1147	3	9.83179e-195	1.59379e-19	2.86375e-09	4.28652e-19	0.489968	0.357124	CTB-111H14.1
chr7	69282263	69283201	939	3	0	1.37019e-16	5.68141e-11	4.71874e-19	0.618241	0.390045	AUTS2
chr6	168307882	168309280	1399	3	0	4.53663e-18	2.61182e-10	4.74876e-19	0.473659	0.275883	MLLT4
chr8	106924492	106925183	692	3	8.20612e-124	5.29368e-20	2.24979e-08	4.98906e-19	-0.402721	-0.322553	RP11-152P17.2
chr14	78635730	78636730	1001	3	0	1.06056e-17	9.44799e-11	5.01999e-19	-0.566463	-0.374623	NA
chr1	209756892	209757929	1038	4	8.62472e-139	2.49301e-19	4.30295e-08	5.04771e-19	0.394597	0.283695	CAMK1G
chr3	175658825	175659098	274	4	9.221e-110	7.91398e-20	1.07722e-07	5.16869e-19	0.331813	0.250744	RP11-809F4.3
chr22	46817361	46817652	292	3	5.33267e-234	2.38282e-19	4.2096e-10	5.25182e-19	0.502318	0.344628	CELSR1
chr6	70931554	70932395	842	4	7.50008e-187	1.03356e-18	3.59951e-09	5.49976e-19	-0.506923	-0.270177	COL9A1
chr5	33840879	33842297	1419	3	3.38736e-89	5.49301e-20	5.82489e-08	6.08791e-19	-0.318819	-0.280181	ADAMTS12
chr6	136684448	136685884	1437	3	3.00215e-131	9.70308e-20	5.17082e-09	6.21404e-19	0.612695	0.381852	RP3-406A7.3, MAP7
chr1	23054128	23055560	1433	3	2.28878e-121	1.13373e-19	4.20083e-09	6.63418e-19	0.439623	0.304308	EPHB2
chr2	166670253	166670619	367	3	1.54601e-172	1.14376e-19	1.90793e-09	7.37824e-19	0.696574	0.440348	AC009495.4
chr5	171997457	171998894	1438	3	1.69412e-209	6.87655e-19	5.34571e-10	7.41907e-19	0.399467	0.262738	NA
chr2	115177000	115177805	806	4	0	7.30391e-11	2.66133e-11	7.42935e-19	-0.506291	-0.25046	RNU2-41P
chr2	115822039	115822184	146	3	2.12961e-164	1.14698e-19	2.04842e-09	7.44137e-19	-0.355921	-0.272643	DPP10
chr7	141985039	141985385	347	4	2.43305e-131	5.48495e-18	6.32294e-08	7.48735e-19	0.552298	0.282238	NA
chr2	151484439	151484866	428	3	1.17271e-224	7.08021e-19	1.60116e-09	7.85377e-19	-0.47626	-0.330453	AC104777.4
chr11	68908323	68909462	1140	3	1.16073e-295	4.00467e-18	4.5393e-10	8.21755e-19	0.547928	0.369047	NA
chr6	22035909	22036741	833	3	0	9.70827e-14	4.30563e-11	8.94723e-19	0.696576	0.434568	CASC15
chr8	34031641	34032387	747	4	0	1.98553e-11	2.17594e-11	9.20217e-19	0.704136	0.29506	NA
chr8	38307034	38308427	1394	3	1.93856e-94	1.14008e-19	2.10881e-08	1.00702e-18	0.373144	0.272954	FGFR1
chr11	69089119	69089471	353	3	1.19758e-127	1.16838e-19	3.81616e-08	1.1128e-18	0.405211	0.287458	MYEOV
chr17	42856469	42857157	689	4	3.45434e-171	1.1183e-16	4.86093e-09	1.11799e-18	0.652566	0.252589	ADAM11
chr4	2868886	2869818	933	3	1.08153e-233	5.47646e-19	3.31064e-10	1.2713e-18	-0.499505	-0.274679	ADD1
chr21	27162984	27163832	849	3	0	2.11139e-17	3.53747e-10	1.3137e-18	0.84269	0.530588	NA
chr1	231629492	231630447	956	3	1.10589e-155	3.27794e-19	2.93436e-09	1.3399e-18	0.519424	0.339357	NA
chr20	15534364	15534516	153	3	1.07163e-125	1.57767e-19	3.40777e-08	1.40097e-18	-0.346557	-0.322932	MACROD2
chr8	3429382	3429480	99	3	1.50622e-175	2.61452e-19	1.05935e-09	1.40222e-18	-0.614876	-0.34282	CSMD1
chr2	8715640	8715811	172	3	2.23206e-193	4.03237e-19	2.06957e-09	1.4963e-18	0.437466	0.289297	AC011747.4
chr22	50250494	50251093	600	3	1.21391e-123	1.6718e-19	3.614e-08	1.64412e-18	-0.329839	-0.256736	ZBED4
chr5	66596222	66597522	1301	3	1.84342e-127	2.19644e-19	1.01131e-08	1.76188e-18	0.322227	0.257646	NA
chr5	31268932	31269133	202	3	0	1.49088e-13	5.35412e-11	1.8191e-18	-0.743617	-0.380985	CDH6
chr10	100055407	100056716	1310	3	1.77156e-100	2.33123e-19	2.99937e-08	1.91817e-18	0.553725	0.326344	NA
chr9	16728954	16729515	562	3	0	2.22856e-11	6.15168e-11	1.94201e-18	-0.797507	-0.494653	BNC2
chr3	11036537	11037574	1038	5	2.59662e-138	1.15174e-13	5.1939e-08	1.95534e-18	0.608048	0.257034	SLC6A1
chr10	86016597	86016954	358	4	0	3.05431e-10	2.38932e-11	1.95906e-18	0.782521	0.386525	RGR
chr1	239882840	239883464	625	4	3.10126e-198	2.01101e-14	2.52506e-09	1.97206e-18	0.640683	0.307222	CHRM3, CHRM3-AS2
chr14	92981121	92981666	546	3	2.65504e-151	2.31897e-19	1.81273e-08	2.02168e-18	-0.534779	-0.362361	RIN3
chr11	44746950	44747912	963	3	1.13952e-221	1.45153e-18	6.63864e-10	2.40192e-18	0.398653	0.252856	RP11-45A12.2
chr10	19492101	19492799	699	3	3.255e-230	1.17575e-18	2.90447e-10	2.5498e-18	-0.434948	-0.309178	MALRD1
chr8	141643919	141644897	979	4	7.59178e-182	1.20351e-14	6.37275e-09	2.70557e-18	-0.578666	-0.263909	AGO2
chr6	151054342	151055105	764	3	6.33833e-180	9.09895e-19	2.15152e-09	3.01165e-18	0.596458	0.309468	PLEKHG1
chr13	40107605	40107878	274	3	0	1.02077e-11	1.41809e-11	3.08406e-18	0.717694	0.400182	LHFP
chr14	33684025	33684437	413	3	8.26378e-196	1.2794e-18	1.03669e-09	3.13147e-18	-0.446703	-0.318096	NPAS3
chr7	87134984	87136757	1774	3	8.90929e-233	3.13882e-17	3.56664e-10	3.25624e-18	0.535986	0.319252	ABCB1
chr10	89823823	89825036	1214	3	2.20413e-145	5.30255e-19	4.88972e-09	3.31568e-18	0.420967	0.271077	NA
chr11	1575600	1575781	182	3	1.23748e-133	6.19408e-19	1.94952e-08	3.6026e-18	0.525396	0.391771	DUSP8
chr3	171051597	171052729	1133	3	5.98017e-254	1.76577e-17	2.83441e-10	3.73392e-18	0.761883	0.508596	TNIK
chr7	73720808	73721031	224	3	6.6184e-136	5.82896e-19	2.46479e-08	3.79712e-18	0.367522	0.286579	CLIP2
chr3	107853573	107854170	598	3	1.19498e-249	9.15479e-18	1.19937e-09	3.86758e-18	0.667293	0.384252	RP11-861A13.4
chr20	46606002	46606613	612	3	1.99213e-217	5.9162e-18	1.41619e-09	4.21485e-18	0.533115	0.344773	NA
chr1	158564533	158564883	351	3	0	2.53408e-11	5.00362e-11	4.56193e-18	-0.803083	-0.393037	NA
chr9	37964247	37964630	384	3	6.72434e-146	1.06397e-18	8.65459e-09	4.862e-18	0.35789	0.253738	RP11-613M10.9, SHB
chr5	66942631	66943591	961	3	0	8.3108e-14	3.26949e-11	4.91195e-18	-0.662963	-0.337598	RP11-434D9.1
chr18	56456697	56457387	691	3	1.71196e-101	5.45865e-19	7.73224e-08	5.34578e-18	0.380264	0.278179	NA
chr1	116197470	116198151	682	3	1.49736e-300	5.67108e-18	1.75484e-10	5.55172e-18	0.610666	0.376431	VANGL1
chr4	109029347	109030040	694	3	9.04089e-131	1.21485e-18	1.37452e-08	5.73441e-18	0.446922	0.262123	LEF1
chr2	188898653	188899008	356	3	7.72302e-167	1.29164e-18	1.48861e-09	6.2621e-18	-0.445531	-0.255297	LINC01090
chr17	64911103	64912501	1399	3	4.66076e-108	3.6761e-18	5.2062e-09	6.40314e-18	0.580316	0.362426	NA
chr12	55075398	55076465	1068	3	2.03163e-136	1.79059e-18	1.20267e-08	6.8774e-18	0.467201	0.285046	NA
chr21	32553024	32553852	829	3	0	2.60936e-14	1.87668e-10	7.6512e-18	0.440986	0.280749	TIAM1
chr4	143227879	143228430	552	3	0	4.42986e-12	1.32477e-10	7.91163e-18	-0.612338	-0.378321	INPP4B
chr11	128481110	128482094	985	3	0	9.40957e-14	9.96827e-11	8.10746e-18	0.56902	0.353092	NA
chr4	46737312	46738197	886	3	0	4.25895e-14	2.17625e-10	9.19316e-18	-0.563627	-0.326537	COX7B2
chr6	109625445	109625925	481	3	0	4.41927e-14	6.4425e-11	9.45921e-18	-0.457203	-0.296795	CCDC162P
chr1	174083513	174085062	1550	3	1.1262e-136	1.8856e-18	5.61441e-09	9.96434e-18	0.431883	0.323629	RP11-160H22.5
chr11	134526321	134527018	698	3	1.23649e-101	1.07677e-18	5.83107e-08	9.9915e-18	0.448809	0.386749	NA
chr8	25266283	25267437	1155	3	0	4.86293e-16	1.64304e-10	1.01976e-17	0.431017	0.26632	DOCK5
chr17	74017805	74018510	706	3	0	3.073e-13	1.91195e-10	1.03275e-17	-0.748362	-0.416231	EVPL
chr5	139050159	139051131	973	4	3.35078e-124	2.37303e-15	1.20323e-07	1.08019e-17	0.455767	0.275051	CXXC5
chr13	100780551	100782160	1610	3	6.21069e-77	1.41653e-18	3.84027e-08	1.08107e-17	0.373066	0.291436	PCCA
chr6	105612346	105612758	413	3	0	6.32251e-15	9.88935e-11	1.08481e-17	0.701755	0.398064	BVES-AS1, POPDC3
chr5	95196871	95197476	606	5	2.83776e-189	1.65506e-10	5.27656e-09	1.09586e-17	-0.581533	-0.273668	NA
chr21	40265319	40266574	1256	4	3.30975e-241	9.72427e-15	1.19109e-09	1.10806e-17	-0.598076	-0.300814	AP001043.1, AF064858.6
chr1	160736936	160738013	1078	3	0	7.70159e-16	2.06968e-10	1.14494e-17	0.396831	0.274892	NA
chr2	221654985	221655668	684	5	0	1.40586e-08	9.91136e-11	1.15226e-17	-0.811498	-0.26738	NA
chr6	28706387	28706472	86	3	2.44461e-201	2.38023e-17	8.46162e-10	1.1832e-17	0.432056	0.265382	NA
chr21	29600801	29601135	335	3	2.14409e-190	7.66234e-18	1.10462e-09	1.27999e-17	-0.477854	-0.347081	AL035610.2
chr3	117507563	117508673	1111	4	0	1.03175e-10	1.04208e-10	1.28451e-17	-0.812764	-0.291973	LSAMP, RP11-384F7.2
chr6	5905366	5906399	1034	3	0	1.78514e-16	9.12361e-11	1.30587e-17	-0.508015	-0.283516	NA
chr22	49447430	49448320	891	3	9.49481e-83	1.35307e-18	1.58692e-07	1.40094e-17	-0.318569	-0.254224	NA
chr20	56412102	56413853	1752	4	1.42713e-131	6.64245e-17	9.94549e-09	1.43043e-17	0.568186	0.306701	NA
chr12	6162821	6163963	1143	3	1.75874e-158	9.7463e-18	1.15919e-09	1.46625e-17	0.485986	0.279175	VWF
chr5	25909453	25909633	181	3	8.88167e-153	3.25247e-18	2.1331e-09	1.49384e-17	-0.446876	-0.275691	MSNP1
chr15	80761195	80761294	100	3	2.26527e-118	2.08343e-18	1.68874e-08	1.54775e-17	0.345334	0.293728	ARNT2
chr6	166166286	166167609	1324	4	6.78121e-135	7.85142e-11	1.95732e-09	1.62726e-17	-0.617967	-0.255518	PDE10A
chr3	190358488	190359495	1008	3	1.01034e-303	6.92503e-10	1.11594e-10	1.64687e-17	-0.664524	-0.372475	IL1RAP
chr4	164909730	164910337	608	3	0	1.01854e-12	2.17351e-10	1.64777e-17	-0.398877	-0.263833	MARCH1
chr1	38219755	38220138	384	3	2.55188e-207	6.00827e-17	2.20202e-09	1.69138e-17	0.376961	0.257204	EPHA10
chr20	11791080	11791888	809	3	6.4947e-221	1.06162e-16	5.57948e-10	1.79886e-17	0.488955	0.289968	LINC00687, AL080274.1
chr5	134551188	134551974	787	3	7.44191e-157	9.18949e-18	5.80962e-09	1.90819e-17	0.305365	0.252754	C5orf66
chr4	77511003	77512495	1493	3	6.21885e-235	2.78988e-10	1.71095e-10	2.03465e-17	0.551328	0.343783	SHROOM3
chr7	47390174	47391142	969	3	0	1.50801e-16	1.20174e-10	2.04347e-17	0.667117	0.333449	TNS3
chr1	198983857	198985040	1184	3	2.7225e-121	1.07521e-17	4.68214e-09	2.16285e-17	0.445373	0.261618	RP11-16L9.3
chr12	109031953	109032342	390	3	6.56061e-100	2.28701e-18	1.17884e-07	2.18718e-17	0.385225	0.284682	RP11-689B22.2
chr2	208100660	208101334	675	3	3.80022e-117	3.58483e-18	2.93555e-08	2.25517e-17	0.574664	0.358087	AC007879.2, AC007879.3
chr6	144675360	144675582	223	3	3.09784e-121	4.09753e-18	1.01314e-08	2.46833e-17	0.431245	0.254509	UTRN
chr4	153109679	153110710	1032	3	4.91364e-99	7.1405e-18	1.98564e-08	2.49837e-17	0.58268	0.305006	NA
chr10	24543763	24544293	531	4	2.46038e-138	3.25208e-16	1.36499e-08	2.5731e-17	0.521257	0.261586	KIAA1217
chr2	31352421	31352813	393	3	0	1.47428e-11	1.97145e-10	2.6289e-17	0.6322	0.355442	GALNT14
chr3	25915084	25916362	1279	5	0	5.34692e-11	8.89437e-11	2.65495e-17	0.777243	0.283671	LINC00692
chr12	6178475	6178792	318	3	1.23085e-166	7.22077e-18	1.69899e-09	2.72686e-17	0.520534	0.277907	VWF
chr4	20852285	20852672	388	5	0	5.68862e-10	3.90636e-10	2.92744e-17	-0.591662	-0.255535	KCNIP4
chr17	70335239	70335885	647	3	2.03675e-140	6.58533e-18	5.18916e-09	2.96312e-17	0.480272	0.268424	LINC00511
chr6	166144656	166144874	219	3	1.70875e-149	7.67216e-18	1.8681e-09	3.12775e-17	-0.394098	-0.272259	PDE10A
chr21	40259397	40259710	314	3	2.08215e-201	3.13688e-16	1.15841e-09	3.20498e-17	-0.561981	-0.271225	AF064858.6
chr4	152592088	152593131	1044	4	7.98002e-164	3.79103e-13	3.51858e-09	3.27575e-17	0.596695	0.309423	PET112
chr2	181776045	181776453	409	3	0	2.85023e-11	1.89358e-10	3.55035e-17	0.470894	0.282422	NA
chr6	56221436	56223034	1599	3	8.17926e-240	1.74321e-17	2.50016e-10	3.57303e-17	0.702047	0.317614	COL21A1
chr1	94510315	94511426	1112	3	1.83293e-257	1.38029e-15	5.23216e-10	3.73819e-17	0.409808	0.258318	ABCA4
chr1	166010138	166011291	1154	3	2.03625e-235	1.06002e-15	5.03278e-10	3.83675e-17	0.454775	0.299092	NA
chr12	26207347	26208199	853	3	0	1.30157e-12	2.0927e-11	4.69053e-17	0.685145	0.372722	RASSF8
chr2	42256787	42258324	1538	3	3.03058e-73	6.08583e-18	5.51998e-08	5.107e-17	0.54171	0.347611	NA
chr10	129152030	129153056	1027	3	2.48508e-225	1.20466e-16	3.22086e-10	5.49573e-17	-0.540506	-0.267433	DOCK1
chr14	101660100	101660727	628	3	1.37907e-119	1.13087e-17	1.10583e-08	5.64304e-17	0.428063	0.301373	NA
chr1	3312754	3312889	136	4	0	1.03315e-07	8.92237e-11	5.70321e-17	0.661458	0.326392	PRDM16
chr6	14518159	14518907	749	3	3.08038e-99	8.63791e-18	4.67692e-08	6.4998e-17	0.545943	0.30014	NA
chr14	32941841	32943014	1174	3	9.45801e-113	1.66658e-17	6.48507e-09	6.51216e-17	0.633458	0.305126	AKAP6
chr9	98273349	98274853	1505	3	0	5.48181e-11	2.26557e-11	6.92762e-17	-0.726755	-0.34132	PTCH1
chr21	26275228	26275884	657	3	7.41766e-298	2.30939e-12	4.56099e-10	7.02439e-17	-0.50073	-0.306881	AP000235.2
chr1	228677887	228678615	729	3	1.13752e-103	1.00179e-17	7.20051e-08	7.20801e-17	0.286264	0.277487	RNF187
chr4	46895365	46895497	133	3	3.14355e-234	2.24409e-14	1.03765e-09	8.21529e-17	0.806223	0.435659	COX7B2
chr6	138111518	138112783	1266	3	2.24036e-145	2.39008e-17	2.36112e-09	9.06325e-17	0.520822	0.295916	NA
chr4	77624122	77625095	974	3	3.13432e-137	8.01743e-17	1.18983e-08	9.08234e-17	0.498806	0.262731	SHROOM3
chr15	101261288	101263053	1766	3	5.05061e-142	4.75074e-17	1.82076e-09	9.52681e-17	0.35388	0.261262	RP11-66B24.5
chr6	166068485	166068575	91	3	2.62732e-248	4.80047e-13	6.76021e-10	9.7658e-17	-0.45854	-0.286048	PDE10A
chr15	94132868	94132936	69	3	0	3.42076e-11	1.17685e-10	1.02367e-16	-0.591414	-0.322124	NA
chr13	43986058	43987133	1076	3	8.39923e-155	4.08535e-17	3.2385e-09	1.0767e-16	0.517206	0.318181	ENOX1
chr18	61441165	61441730	566	4	0	7.1871e-07	6.93673e-11	1.22778e-16	-0.731151	-0.315582	SERPINB7
chr5	7857648	7858502	855	3	0	3.18522e-12	1.78607e-10	1.4032e-16	0.513454	0.263419	MTRR
chr15	100874800	100875788	989	3	5.97437e-61	1.65327e-17	2.92649e-07	1.53388e-16	0.443589	0.345332	ADAMTS17
chr8	29316633	29316905	273	3	2.97195e-97	2.54445e-17	6.04886e-08	1.54346e-16	0.403647	0.320062	NA
chr21	44180555	44182156	1602	4	6.13951e-92	5.87555e-17	1.33682e-07	1.55283e-16	0.602323	0.254773	PDE9A
chr11	7668772	7669919	1148	3	0	1.8309e-14	4.74714e-11	1.56029e-16	0.651016	0.357616	PPFIBP2
chr11	111032927	111034160	1234	3	1.64874e-262	1.84608e-12	7.20509e-10	1.58473e-16	0.573553	0.330871	NA
chr2	182675620	182676650	1031	3	2.67025e-199	4.22555e-16	9.82515e-10	1.66379e-16	0.352876	0.255961	NA
chr1	201743131	201744463	1333	3	2.33973e-134	1.90137e-15	1.86693e-09	1.73298e-16	0.4882	0.269721	NAV1, IPO9-AS1
chr1	64282941	64283724	784	4	2.20181e-215	1.51255e-09	1.21658e-09	1.83037e-16	0.569994	0.273908	ROR1
chr13	96130097	96131008	912	3	8.14734e-129	1.08012e-16	2.10243e-08	1.95429e-16	0.536318	0.299104	CLDN10
chr1	59858801	59859555	755	3	1.68662e-230	3.50584e-15	3.46257e-10	2.00424e-16	0.370918	0.250585	FGGY
chr1	30943065	30944918	1854	3	2.19357e-168	9.88189e-16	7.31195e-10	2.07644e-16	0.501571	0.258752	NA
chr8	37416433	37416628	196	3	1.86456e-209	4.8497e-15	3.01872e-09	2.19935e-16	0.38188	0.256698	NA
chr2	110364520	110365472	953	4	4.17229e-303	6.14804e-07	2.39996e-10	2.24393e-16	0.691867	0.306547	SEPT10
chr6	19437075	19437900	826	3	0	2.7146e-09	1.37183e-10	2.44371e-16	-0.555037	-0.320375	NA
chr8	129005526	129006087	562	3	1.94056e-170	1.24103e-15	4.22866e-09	2.61875e-16	0.482815	0.295221	PVT1
chr16	4710966	4712003	1038	3	2.12236e-83	8.53141e-17	4.11391e-08	2.69362e-16	0.502311	0.272168	MGRN1
chr6	33739558	33740409	852	3	3.54658e-246	9.57487e-13	7.50241e-10	2.79192e-16	0.379016	0.252373	LEMD2
chr1	163844169	163845190	1022	3	8.07649e-248	6.68092e-12	9.62632e-10	2.87546e-16	-0.491936	-0.266592	NA
chr19	12939416	12939587	172	3	4.08987e-134	8.40454e-17	3.42476e-09	2.90497e-16	0.570787	0.320915	CTD-2265O21.3, HOOK2, RTBDN
chr5	126999787	127000030	244	4	0	2.33876e-09	2.55669e-10	2.9251e-16	-0.561139	-0.251675	NA
chr4	6469349	6470531	1183	3	2.9345e-192	2.61877e-16	5.8561e-10	3.19548e-16	0.50264	0.257527	PPP2R2C
chr2	20750964	20752008	1045	3	1.93017e-103	6.69787e-17	1.30811e-08	3.32541e-16	0.500895	0.287141	NA
chr19	7936196	7937329	1134	4	5.97479e-203	8.6114e-13	8.61385e-10	3.47012e-16	-0.776397	-0.365347	CTD-3193O13.9
chr5	112570704	112571723	1020	3	4.32674e-236	1.59577e-14	2.90044e-10	3.59434e-16	0.460914	0.261177	MCC
chr6	168293749	168294184	436	3	4.92803e-122	4.39906e-16	1.62777e-08	3.6081e-16	0.493517	0.346237	MLLT4
chr3	77140566	77140702	137	3	1.00715e-226	2.34699e-12	6.89682e-10	3.61443e-16	0.519261	0.316079	ROBO2
chr1	208801957	208802226	270	3	3.74996e-237	3.57352e-09	9.68974e-10	3.85508e-16	-0.423116	-0.263867	NA
chr3	188843827	188844660	834	3	2.74885e-166	1.57901e-16	1.56887e-09	3.98578e-16	0.706747	0.302148	TPRG1
chr3	171069829	171071278	1450	3	3.33425e-115	1.02622e-15	1.03761e-08	4.02612e-16	0.877521	0.377568	TNIK
chr10	130229935	130230059	125	3	2.48562e-261	1.91531e-09	2.6123e-10	4.19002e-16	-0.455537	-0.260948	NA
chr17	6605395	6606274	880	3	4.14652e-105	1.1787e-16	6.82963e-08	4.22507e-16	0.432485	0.266664	SLC13A5
chr10	26763087	26764523	1437	3	6.89427e-66	4.65367e-17	5.03025e-07	4.46582e-16	0.441686	0.304028	APBB1IP
chr13	106912494	106912912	419	3	8.00813e-226	2.90613e-14	3.67092e-10	4.55459e-16	-0.534323	-0.268745	NA
chr15	102345708	102345981	274	3	5.21321e-164	5.2432e-16	1.30316e-09	4.85912e-16	0.470612	0.292751	OR4F6
chr3	190418937	190419123	187	3	1.53908e-207	7.49254e-13	1.75688e-09	4.93104e-16	0.478412	0.310042	NA
chr3	73427829	73429575	1747	3	1.07863e-151	1.65998e-14	2.88893e-09	5.05871e-16	-0.615137	-0.337341	NA
chr13	100148404	100149311	908	3	1.63719e-135	1.52954e-16	4.23697e-09	5.23942e-16	-0.587024	-0.348038	NA
chr8	8868211	8868951	741	3	0	8.362e-12	1.75599e-10	5.5038e-16	-0.582288	-0.292338	ERI1
chr11	120727936	120728469	534	3	1.17925e-131	5.80618e-16	1.30312e-08	5.75821e-16	0.747194	0.375932	GRIK4
chr10	126077595	126078066	472	4	7.53522e-307	2.76946e-08	5.25371e-10	5.77189e-16	-0.697553	-0.276408	NA
chr6	134942819	134943753	935	3	1.28331e-64	6.46628e-17	5.31754e-07	5.93399e-16	0.392888	0.278066	RP11-557H15.4
chr11	44556573	44557166	594	3	1.28107e-166	4.72217e-16	1.20549e-09	6.33313e-16	0.40048	0.300667	NA
chr12	64271616	64272411	796	3	0	1.72264e-12	7.74949e-12	6.52175e-16	0.807434	0.330765	SRGAP1
chr12	26125772	26126755	984	4	4.48576e-77	4.86339e-16	2.0788e-07	7.44318e-16	0.574798	0.257226	RASSF8
chr10	13525302	13526236	935	3	1.06624e-178	1.23322e-14	1.71441e-09	7.63259e-16	0.504785	0.275044	BEND7
chr5	34717940	34719296	1357	4	3.24899e-177	9.58426e-13	1.45826e-09	8.26179e-16	0.623644	0.250972	RAI14
chr11	83354605	83355617	1013	3	0	7.9036e-10	3.44667e-11	8.33969e-16	-0.499125	-0.303141	RP11-160H12.2, DLG2
chr21	27763851	27765345	1495	3	2.17722e-141	2.08674e-13	1.72973e-09	8.36184e-16	-0.389074	-0.262997	AP001596.6
chr1	28782648	28783668	1021	4	6.11627e-197	3.65078e-11	2.94473e-09	8.67693e-16	-0.515574	-0.25849	PHACTR4
chr14	106278558	106279394	837	3	0	4.43001e-12	4.84527e-11	9.07617e-16	-0.727113	-0.364445	NA
chr19	1851750	1851995	246	3	4.29626e-127	1.72349e-15	1.25773e-08	9.41794e-16	0.751125	0.371387	NA
chr7	87860626	87861087	462	3	2.2418e-214	2.8113e-09	9.0669e-10	1.01082e-15	0.431657	0.264311	AC003991.3
chr12	18433545	18434316	772	3	1.44083e-64	1.1645e-16	5.46853e-07	1.0118e-15	-0.350155	-0.284494	PIK3C2G, RERGL
chr1	170566925	170567618	694	3	3.12326e-163	1.6687e-15	2.13134e-09	1.04015e-15	-0.490089	-0.25513	NA
chr1	190232637	190233978	1342	4	0	3.6145e-08	2.01404e-10	1.04114e-15	-0.664012	-0.255565	BRINP3
chr16	9044663	9045869	1207	3	3.9352e-258	3.78285e-08	5.00126e-10	1.11843e-15	-0.568758	-0.291778	USP7
chr3	127255552	127256766	1215	4	3.46068e-164	2.55121e-11	5.98959e-09	1.12911e-15	0.520562	0.282118	RP11-59J16.1
chr10	78343530	78344430	901	3	4.64128e-199	1.79449e-12	2.02549e-09	1.13738e-15	-0.580729	-0.288939	NA
chr18	48679732	48680583	852	3	1.41382e-204	1.93312e-11	2.05436e-09	1.14308e-15	0.465418	0.279663	NA
chr17	62981108	62982592	1485	3	2.21796e-71	2.23624e-16	6.30493e-08	1.16092e-15	0.596546	0.337415	NA
chr10	132859649	132860218	570	3	6.50496e-100	5.28962e-16	3.37119e-08	1.16792e-15	-0.422693	-0.260518	NA
chr17	60198491	60198913	423	3	1.63683e-212	2.74499e-11	1.14848e-09	1.36441e-15	0.400638	0.263386	NA
chr1	92441340	92441947	608	3	7.36588e-82	2.10142e-16	1.70699e-07	1.4615e-15	0.416491	0.269191	BRDT
chr2	236085317	236086373	1057	4	0	1.065e-09	1.69699e-10	1.46194e-15	-0.71435	-0.255499	NA
chr7	158152141	158152674	534	3	2.43247e-258	1.34964e-09	1.89787e-10	1.46831e-15	-0.567055	-0.29366	PTPRN2
chr4	182592629	182593228	600	3	1.54164e-220	2.65132e-10	1.23733e-09	1.60758e-15	-0.513554	-0.334488	NA
chr5	173005325	173005657	333	3	3.54606e-243	5.39902e-11	3.15113e-10	1.64539e-15	-0.568024	-0.26015	NA
chr10	114886149	114886498	350	3	1.35084e-298	5.42361e-10	1.12409e-10	1.68978e-15	0.611485	0.283158	TCF7L2
chr3	97477758	97478172	415	3	1.41905e-218	1.63128e-09	9.72122e-10	1.81466e-15	0.481609	0.317726	NA
chr4	1037615	1037905	291	3	7.96449e-147	1.60534e-14	3.55732e-09	1.88445e-15	-0.38781	-0.251881	NA
chr12	14849268	14849542	275	3	3.76548e-127	9.61026e-16	3.21395e-09	1.88593e-15	0.42014	0.274789	RP11-174G6.1, GUCY2C
chr9	119135155	119135382	228	3	4.4461e-72	2.36736e-16	6.83323e-07	2.01779e-15	0.558299	0.3477	PAPPA
chr4	184881267	184882211	945	3	3.53821e-101	8.03308e-16	8.86115e-09	2.17232e-15	0.508784	0.292047	STOX2
chr8	133098502	133099801	1300	3	6.51421e-270	8.71261e-15	1.44633e-10	2.22089e-15	0.529074	0.294051	HHLA1
chr11	48065094	48066198	1105	4	9.42511e-201	1.74695e-10	2.09681e-09	2.26036e-15	0.682893	0.274241	PTPRJ
chr13	114852691	114853847	1157	3	6.33639e-199	2.33952e-09	1.71391e-09	2.38292e-15	0.563501	0.306978	RASA3
chr20	17985970	17987620	1651	3	2.41565e-159	4.5006e-12	1.91741e-09	2.45484e-15	0.578604	0.36011	OVOL2
chr16	2415808	2416779	972	3	1.12019e-200	7.93808e-13	8.81469e-10	2.48815e-15	0.515427	0.321564	ABCA17P
chr5	123996996	123997879	884	3	4.43296e-139	1.13337e-15	3.41091e-09	2.53251e-15	0.372258	0.275723	ZNF608
chr17	29860851	29861932	1082	3	1.12048e-52	4.00642e-16	2.80873e-07	2.53414e-15	0.354336	0.254719	RAB11FIP4, MIR4724
chr2	30333882	30334318	437	3	1.38972e-204	3.13735e-09	1.59241e-09	2.56682e-15	0.727972	0.40192	AC016907.3
chr19	54768076	54768927	852	4	0	2.00129e-07	6.58379e-11	2.60704e-15	0.786613	0.350522	NA
chr6	47220487	47221087	601	3	7.74019e-188	3.27284e-11	2.58837e-09	2.60873e-15	0.593698	0.291624	TNFRSF21
chr8	132870146	132870714	569	3	1.52167e-164	3.55375e-12	4.00905e-09	2.65858e-15	0.429437	0.256988	NA
chr14	80258042	80258288	247	3	2.20367e-161	2.5675e-14	1.62352e-09	2.69509e-15	-0.459142	-0.25402	NRXN3
chr3	45140883	45142585	1703	3	3.15951e-52	3.64622e-16	2.19946e-07	2.69577e-15	-0.373381	-0.277147	CDCP1
chr8	145751749	145752292	544	3	0	2.61805e-13	1.4486e-10	2.97715e-15	0.948529	0.38096	LRRC24, C8orf82
chr2	103048916	103049515	600	3	3.95923e-83	1.21817e-15	1.01945e-07	2.98751e-15	-0.559935	-0.303266	IL18RAP
chr2	13676380	13677615	1236	3	4.61675e-197	5.55164e-11	2.14298e-09	3.07986e-15	-0.777148	-0.366838	NA
chr13	98148047	98149082	1036	3	9.70602e-264	3.99454e-12	2.92957e-10	3.12922e-15	-0.657255	-0.283044	NA
chr5	14185523	14186498	976	3	1.04852e-228	2.76903e-09	3.59808e-10	3.53139e-15	0.578313	0.25156	TRIO
chr4	58044087	58044450	364	3	1.45609e-90	5.21776e-16	3.43521e-07	4.01063e-15	0.350671	0.308202	IGFBP7-AS1
chr1	178845478	178846607	1130	3	1.82273e-51	7.96279e-16	2.91361e-07	4.07316e-15	-0.378643	-0.267207	RALGPS2
chr12	125239110	125240418	1309	3	7.05433e-200	3.38979e-11	8.61032e-10	4.3208e-15	0.692394	0.392414	NA
chr2	59615636	59616842	1207	3	1.16815e-176	1.03564e-10	6.86761e-10	4.34465e-15	-0.704377	-0.331517	RP11-444A22.1, AC007131.2
chr1	36831609	36832173	565	3	1.93127e-262	1.18878e-09	1.83085e-10	4.5885e-15	0.535299	0.320803	STK40
chr3	71421949	71423207	1259	3	6.45684e-297	2.53285e-09	1.99161e-10	4.6066e-15	0.638536	0.41115	FOXP1
chr5	94616672	94617750	1079	3	2.48056e-161	2.02922e-11	4.54762e-09	4.94283e-15	0.412072	0.258093	MCTP1
chr1	48964315	48965049	735	4	1.05487e-156	6.3547e-13	3.61397e-09	5.2402e-15	0.620146	0.299965	NA
chr11	120377082	120377997	916	3	2.86215e-144	7.37263e-12	2.35437e-09	5.52554e-15	0.515567	0.31849	NA
chr1	44302413	44303111	699	3	1.74992e-182	2.09026e-09	3.80221e-09	5.76323e-15	0.565979	0.279862	ST3GAL3
chr7	41067471	41068392	922	3	1.9132e-246	8.69831e-09	3.71881e-10	5.86224e-15	-0.504273	-0.27289	NA
chr8	81726467	81727356	890	4	4.08542e-192	7.95725e-08	8.50607e-10	5.9814e-15	0.749254	0.275353	ZNF704
chr17	15405942	15407101	1160	4	2.33141e-220	9.1404e-11	1.12563e-09	6.07258e-15	0.807511	0.371145	CDRT4, TVP23C-CDRT4, TVP23C
chr1	226150231	226150385	155	3	3.7249e-106	2.17921e-15	8.23036e-09	6.15597e-15	0.418724	0.270747	NA
chr5	16886287	16886507	221	3	3.3973e-164	7.39549e-11	3.43157e-09	6.70058e-15	-0.556724	-0.311975	MYO10
chr3	172233120	172234776	1657	3	1.44654e-171	5.59863e-10	8.18279e-10	6.7645e-15	0.53731	0.337998	TNFSF10
chr8	820402	821387	986	3	7.3256e-114	1.06121e-14	1.70591e-08	6.94476e-15	0.638093	0.291542	ERICH1-AS1
chr11	118209338	118210017	680	3	2.02145e-71	1.03292e-15	3.41952e-07	7.23466e-15	0.360343	0.291325	CD3D
chr8	61968489	61969558	1070	3	8.9847e-198	2.17869e-14	3.62189e-10	8.52786e-15	0.484446	0.262879	NA
chr8	66472662	66472955	294	3	7.91106e-224	1.36758e-11	2.60225e-10	9.87352e-15	0.442738	0.296447	CTD-3025N20.2
chr6	132140734	132141398	665	4	0	6.0927e-13	1.01434e-10	9.94202e-15	0.80903	0.28222	ENPP1, RP3-323K23.3
chr1	16490791	16491125	335	3	4.12007e-100	3.7117e-15	1.15066e-08	1.00694e-14	0.465103	0.311466	NA
chr8	38566947	38568348	1402	3	7.32631e-115	3.22529e-10	5.20408e-09	1.04337e-14	0.643508	0.280632	NA
chr20	2788023	2788632	610	3	6.87246e-155	1.31968e-13	2.65852e-09	1.07369e-14	0.625099	0.284262	NA
chr9	129468003	129468985	983	4	8.55589e-67	1.53311e-12	4.72716e-07	1.10365e-14	0.406051	0.260495	NA
chr14	107113801	107115594	1794	3	1.23025e-141	5.39487e-09	3.11692e-09	1.10926e-14	0.51027	0.261273	IGHV3-64
chr2	242827096	242828309	1214	3	8.79436e-152	7.12951e-12	7.87602e-09	1.18377e-14	0.490379	0.29366	AC131097.3
chr4	187943244	187944084	841	4	0	1.94997e-05	7.04225e-11	1.23065e-14	-0.824144	-0.324573	NA
chr11	134279948	134280243	296	3	0	4.22261e-09	7.23335e-11	1.30842e-14	0.802224	0.318051	B3GAT1
chr6	32627064	32628305	1242	3	2.73168e-126	1.2777e-14	3.47365e-09	1.33069e-14	0.486841	0.251594	HLA-DQB1-AS1, HLA-DQB1, XXbac-BPG254F23.6
chr16	14109122	14110085	964	3	2.03696e-197	2.26565e-10	1.04233e-09	1.43686e-14	0.482474	0.294163	CTD-2135D7.5
chr12	64375328	64375642	315	3	2.05538e-164	7.94653e-09	2.60495e-09	1.46573e-14	0.806857	0.379208	SRGAP1
chr3	31932977	31933856	880	3	1.4929e-59	2.49684e-15	5.86618e-07	1.5278e-14	0.486416	0.303123	OSBPL10
chr11	124539310	124539545	236	3	2.5242e-155	2.73351e-08	3.69271e-09	1.77871e-14	-0.57329	-0.290586	SIAE
chr20	52780980	52781465	486	3	4.30728e-124	1.13696e-14	4.53233e-09	2.03995e-14	0.443322	0.255002	CYP24A1
chr2	4274538	4275819	1282	3	2.99704e-147	4.99081e-10	9.11449e-09	2.24225e-14	-0.510594	-0.274729	NA
chr1	4855565	4856996	1432	3	0	2.82679e-11	8.77952e-11	2.50109e-14	-0.597412	-0.27941	NA
chr6	56407538	56408859	1322	5	3.53807e-248	7.52319e-07	1.87335e-09	2.66474e-14	0.785737	0.269858	DST
chr8	26308815	26309514	700	3	2.59984e-224	9.67022e-09	3.65564e-10	2.94832e-14	-0.51176	-0.262102	BNIP3L
chr8	112039645	112040703	1059	3	5.08067e-191	7.98473e-11	6.91147e-10	2.99479e-14	-0.459659	-0.266165	RP11-946L20.2
chr20	49630446	49630819	374	3	1.15598e-130	1.2364e-12	7.52183e-09	3.01221e-14	0.608038	0.3029	KCNG1
chr6	149882049	149882115	67	3	4.28663e-113	1.02891e-12	1.70828e-08	3.0467e-14	0.466816	0.313852	NA
chr12	54495815	54496261	447	3	6.87212e-253	1.42458e-10	2.29126e-10	3.09274e-14	0.642845	0.279817	RP11-834C11.3, RP11-834C11.6, RP11-834C11.5
chr5	117522158	117523150	993	3	3.44891e-103	1.52548e-12	1.27389e-08	3.11871e-14	-0.551011	-0.32316	CTD-3179P9.1
chr10	37990370	37991385	1016	3	1.05914e-57	4.81954e-15	8.47246e-07	3.14706e-14	0.336088	0.288242	NA
chr18	56601448	56602038	591	3	1.6518e-173	2.30032e-10	1.11633e-09	3.31525e-14	0.517336	0.293631	ZNF532
chr17	67146186	67146784	599	3	1.35851e-144	1.76274e-10	8.40291e-09	3.94904e-14	0.796971	0.388468	ABCA10
chr1	60474562	60475560	999	3	2.66879e-179	2.1012e-11	9.05978e-10	4.06746e-14	-0.595665	-0.278468	C1orf87
chr5	147024842	147024959	118	3	0	6.17382e-10	4.77544e-11	4.16022e-14	-0.686893	-0.306719	JAKMIP2
chr10	19980391	19981280	890	3	6.79943e-201	1.54328e-13	3.37095e-10	4.20397e-14	-0.628619	-0.279427	MALRD1
chr1	31233894	31235413	1520	3	3.01986e-199	1.33355e-07	2.11892e-09	4.37055e-14	0.698835	0.360425	NA
chr8	93667842	93668744	903	3	1.75359e-129	4.09227e-10	1.19944e-08	4.6068e-14	-0.45732	-0.284883	NA
chr5	113910670	113911570	901	3	2.05137e-97	1.48619e-13	7.86345e-08	5.03533e-14	-0.483839	-0.296573	RP11-492A10.1
chr9	96705256	96706555	1300	3	0	1.87361e-11	5.72482e-11	5.20954e-14	0.643989	0.279974	NA
chr4	101735833	101736836	1004	3	3.3748e-97	2.27203e-12	1.74154e-08	5.51692e-14	-0.465207	-0.252043	EMCN
chr4	82848208	82849120	913	3	4.93439e-243	8.42403e-09	3.07317e-10	5.57096e-14	-0.660442	-0.289615	RASGEF1B, RP11-689K5.3
chr2	222440106	222440185	80	3	3.76209e-70	8.44677e-15	1.84388e-06	6.07951e-14	-0.333883	-0.254303	NA
chr12	9854747	9856190	1444	3	0	9.95814e-13	2.76984e-11	6.43192e-14	0.679919	0.302598	NA
chr5	3768103	3768181	79	3	1.36577e-119	6.66273e-14	2.72542e-09	6.7451e-14	-0.533974	-0.269846	NA
chr1	68214821	68216572	1752	3	4.10024e-209	5.03208e-11	5.82299e-10	6.77993e-14	0.622347	0.299022	GNG12
chr2	239470111	239471549	1439	3	7.52673e-101	1.60393e-12	3.48692e-08	8.39486e-14	0.42068	0.271288	NA
chr5	79603084	79603682	599	3	0	2.98554e-10	6.17738e-11	8.57477e-14	0.621006	0.262082	NA
chr6	72159272	72160375	1104	3	1.93323e-115	6.09336e-09	4.29471e-09	8.7544e-14	-0.420095	-0.262297	NA
chr1	245250003	245250300	298	3	9.14608e-299	3.47644e-09	7.99058e-11	9.87987e-14	-0.751835	-0.350035	EFCAB2
chr20	7238874	7239807	934	3	0	5.96779e-08	1.0443e-11	1.02676e-13	-0.829049	-0.30051	NA
chr8	135791732	135793179	1448	3	2.98906e-58	3.90998e-14	5.01675e-07	1.05858e-13	0.483881	0.294193	NA
chr4	126314263	126314626	364	3	0	1.76628e-07	1.40269e-11	1.0726e-13	-0.780665	-0.327827	FAT4
chr5	148185121	148186633	1513	3	1.48778e-104	4.33765e-09	7.60395e-09	1.16288e-13	0.476166	0.28231	NA
chr12	64515030	64515724	695	3	3.87209e-128	8.79028e-12	8.20217e-09	1.37564e-13	0.72552	0.325987	SRGAP1
chr2	46689020	46689340	321	3	2.50865e-90	1.00129e-12	8.75514e-08	1.54927e-13	0.414609	0.261158	TMEM247
chr4	108992071	108994179	2109	5	1.33735e-187	5.93119e-07	3.523e-09	2.0408e-13	0.675293	0.273417	LEF1
chr16	11318653	11319398	746	3	3.82454e-98	4.68613e-12	6.5514e-08	2.04737e-13	0.57597	0.37143	NA
chr19	14895717	14897226	1510	3	4.0113e-39	3.76567e-14	7.82071e-07	2.11173e-13	0.455308	0.259278	NA
chr20	52551344	52552419	1076	3	8.82995e-61	7.98823e-14	4.62039e-07	2.16058e-13	0.374031	0.265269	NA
chr16	31111692	31113628	1937	3	2.21782e-82	2.80515e-08	1.45132e-08	2.26728e-13	0.522876	0.261253	NA
chr6	19042722	19042842	121	3	6.65277e-306	9.01956e-08	6.25352e-11	2.42557e-13	-0.759727	-0.279634	NA
chr18	71909885	71910618	734	3	7.35374e-73	7.24869e-14	9.29444e-08	2.49927e-13	0.468342	0.30513	NA
chr13	57459782	57460836	1055	3	5.96657e-255	9.24361e-09	2.55542e-10	2.76693e-13	-0.538397	-0.258736	NA
chr8	134964507	134965994	1488	3	8.61623e-160	6.07655e-08	8.28071e-10	2.77803e-13	-0.700511	-0.293872	NA
chr12	130849666	130850421	756	3	1.45391e-133	1.72116e-12	3.14984e-09	3.24322e-13	0.580915	0.254666	PIWIL1
chr6	14656116	14657090	975	3	1.28098e-95	2.25112e-12	1.46703e-08	3.99905e-13	0.385293	0.252294	NA
chr22	50995024	50995904	881	3	0	3.48826e-09	8.5897e-11	4.04276e-13	0.79246	0.315664	SYCE3
chr7	56357732	56359051	1320	3	7.27236e-242	5.96225e-10	2.41766e-10	4.06544e-13	0.516285	0.271162	RP11-700P18.1
chr6	29461269	29461584	316	3	1.07071e-78	2.20657e-12	1.72812e-07	4.29547e-13	0.461028	0.267402	NA
chr3	193681462	193682169	708	3	5.06539e-214	1.23854e-07	4.55624e-10	5.19495e-13	0.680946	0.291937	RP11-699L21.1
chr8	5768905	5769899	995	3	3.83438e-162	3.47464e-08	1.06165e-09	5.44017e-13	-0.591439	-0.293745	NA
chr4	186658766	186658932	167	3	1.52388e-86	2.04542e-11	6.56989e-08	5.70788e-13	-0.484726	-0.261171	SORBS2
chr9	117481307	117482512	1206	3	7.95759e-100	3.10599e-11	3.91674e-08	6.28938e-13	0.506888	0.280019	NA
chr8	66790715	66791763	1049	3	1.35316e-107	1.70098e-10	1.74398e-08	6.74906e-13	0.395642	0.263128	NA
chr5	168978822	168979172	351	3	0	9.29955e-09	1.30393e-11	7.56846e-13	-0.831152	-0.325089	NA
chr2	115591289	115591450	162	3	1.59675e-232	6.78167e-11	1.45344e-10	7.9516e-13	-0.698613	-0.270765	DPP10, DPP10-AS2
chr15	71227924	71228855	932	3	4.04596e-129	6.38862e-09	6.71907e-09	7.97201e-13	0.506279	0.286432	LRRC49
chr8	27509394	27510580	1187	3	6.37465e-58	8.04724e-12	1.11055e-07	8.81646e-13	0.55824	0.281562	SCARA3
chr2	100925657	100926863	1207	3	1.53732e-97	7.6579e-09	6.01193e-08	9.34233e-13	0.597825	0.364918	LONRF2
chr20	47237270	47238246	977	3	7.5974e-108	3.1983e-10	1.56507e-08	9.41068e-13	0.491658	0.298875	NA
chr8	134465688	134465835	148	3	3.53532e-56	1.95502e-13	1.06995e-06	9.42727e-13	0.40074	0.286802	NA
chr5	40260520	40260734	215	3	0	9.28348e-07	1.62631e-11	1.05041e-12	-0.750569	-0.285336	NA
chr10	61043150	61043529	380	3	8.66811e-166	5.99995e-12	6.79025e-10	1.0766e-12	-0.735628	-0.280398	FAM13C
chr6	147478247	147479421	1175	4	0	5.9889e-09	1.39458e-10	1.10243e-12	0.7443	0.252886	STXBP5-AS1
chr19	5952480	5954045	1566	4	1.02283e-107	7.18336e-07	3.82037e-08	1.40291e-12	-0.712494	-0.26237	RANBP3
chr2	119133353	119134313	961	3	1.2738e-202	2.43448e-10	6.70064e-10	1.56136e-12	0.614045	0.263457	NA
chr8	6575798	6575881	84	3	1.86177e-44	2.19835e-13	5.50228e-06	1.5641e-12	0.309078	0.257812	AGPAT5
chr7	81244608	81245665	1058	3	3.98466e-134	8.55709e-08	2.54784e-09	1.59863e-12	-0.421793	-0.260786	AC010091.1
chr1	240564722	240565751	1030	3	2.15911e-182	5.03863e-07	7.01843e-10	1.60302e-12	-0.576543	-0.251752	FMN2
chr21	39649500	39649958	459	3	1.86938e-61	1.19294e-12	6.57216e-07	1.65935e-12	0.37321	0.256205	KCNJ15
chr2	71835266	71836673	1408	3	9.28296e-233	5.50406e-08	2.76757e-10	1.73864e-12	0.735882	0.294972	DYSF
chr2	40698641	40699327	687	3	8.57547e-280	2.25154e-07	1.03008e-10	1.85456e-12	-0.823021	-0.307257	SLC8A1
chr5	45268644	45268733	90	3	3.43292e-86	1.15308e-06	6.45554e-08	2.38787e-12	-0.491495	-0.286818	HCN1
chr15	59467284	59468034	751	3	2.4073e-114	3.46368e-08	1.41402e-08	2.48619e-12	0.486223	0.276901	MYO1E
chr8	49611990	49612450	461	3	2.6354e-44	3.63826e-13	5.86361e-06	2.50361e-12	0.378919	0.298247	NA
chr1	3047056	3047677	622	3	5.08048e-66	3.02548e-12	1.31849e-07	2.66465e-12	0.73788	0.324708	PRDM16
chr6	124441934	124442927	994	4	1.73307e-123	1.29565e-05	1.30966e-08	2.70455e-12	-0.656624	-0.257852	NKAIN2
chr17	21363274	21364477	1204	3	1.59528e-307	6.33819e-09	1.00333e-10	2.86603e-12	0.603451	0.261785	RP11-728E14.3
chr8	96317468	96318034	567	3	4.38924e-103	5.22294e-08	1.71325e-08	3.0088e-12	0.497433	0.253465	KB-1047C11.2
chr8	75544588	75545601	1014	3	1.60553e-85	7.52288e-09	1.05843e-07	3.31366e-12	-0.43973	-0.251674	RP11-758M4.1, RP11-730G20.1
chr18	19904065	19904701	637	3	0	1.02568e-07	9.03105e-11	3.99111e-12	0.750179	0.277407	NA
chr2	31208719	31209609	891	3	0	6.67174e-09	5.7855e-11	1.22165e-11	0.702726	0.252661	GALNT14
chr8	81830800	81831079	280	3	4.65724e-62	1.82265e-10	4.9886e-07	1.33346e-11	0.432519	0.284454	NA
chr17	70471607	70472606	1000	3	0	1.71508e-09	7.29004e-11	1.4227e-11	-0.885363	-0.309197	LINC00511
chr17	71361857	71361901	45	3	1.18561e-54	3.18636e-11	4.64666e-07	1.44139e-11	0.39748	0.277678	SDK2
chr2	40260231	40261462	1232	3	0	2.42035e-07	1.7401e-11	2.48201e-11	-0.846	-0.290734	SLC8A1-AS1
chr4	96012317	96012763	447	3	0	2.17582e-07	3.50061e-11	2.62381e-11	0.778476	0.253009	BMPR1B
chr11	69521454	69522216	763	3	1.08583e-134	1.76753e-08	2.87327e-09	2.692e-11	0.639838	0.263964	NA
chr18	72081981	72083041	1061	3	8.9337e-136	2.72277e-07	2.37674e-09	3.10044e-11	0.755045	0.394558	NA
chr20	10159760	10160736	977	3	9.69866e-180	4.8617e-06	5.43507e-10	3.1864e-11	-0.811172	-0.319624	RP11-416N4.4, SNAP25-AS1
chr8	27734962	27735443	482	3	2.93305e-272	1.30371e-06	1.1245e-10	4.92498e-11	0.821975	0.28913	SCARA5
chr5	170792552	170793042	491	3	8.03345e-68	2.81824e-08	2.38029e-07	5.24248e-11	0.484121	0.310983	RP11-117L6.1
chr3	70797293	70798885	1593	3	1.4781e-96	3.78258e-08	8.70672e-09	5.35643e-11	0.639161	0.251332	NA
chr9	90271285	90272200	916	3	6.37697e-303	2.09373e-08	1.24216e-10	7.2861e-11	-0.866618	-0.297777	DAPK1
chr18	73485822	73486183	362	3	1.66733e-146	3.11153e-07	1.07364e-09	8.304e-11	-0.783202	-0.296924	NA
chr1	149069731	149069849	119	3	4.92536e-262	4.99348e-08	8.40679e-11	8.80093e-11	-0.808829	-0.327249	NA
chr8	1642380	1642625	246	3	5.55934e-288	2.85389e-07	7.4392e-11	1.34573e-10	0.695089	0.263398	DLGAP2
chr18	5899990	5901085	1096	3	0	1.39356e-06	2.572e-11	1.89911e-10	-0.780157	-0.27511	RP11-945C19.4
chr9	35489546	35490515	970	3	0	2.65369e-05	9.42671e-12	2.04304e-10	-0.782751	-0.267209	RUSC2
chr7	70044770	70045069	300	3	2.03435e-49	4.45498e-09	1.02179e-06	2.47219e-10	0.440323	0.262884	AUTS2
chr2	154450473	154451232	760	3	0	6.72993e-05	1.20188e-11	3.02831e-10	-0.756592	-0.257365	NA
chr7	41020022	41020750	729	3	1.80412e-65	1.93807e-06	2.19099e-07	3.86591e-10	0.415892	0.27068	NA
chr5	5494990	5495359	370	3	0	0.000206379	2.32642e-11	5.6794e-10	0.75577	0.258191	NA
chr2	6980719	6981306	588	3	3.94252e-71	1.75417e-06	3.54577e-08	6.20949e-10	-0.532346	-0.256218	CMPK2
chr16	73029229	73029288	60	3	2.74676e-36	1.46017e-09	7.19728e-06	7.49641e-10	0.567051	0.35198	ZFHX3
chr5	162051004	162051162	159	3	0	0.000161708	1.603e-11	7.5151e-10	-0.794311	-0.254664	NA
chr9	36486732	36488008	1277	3	0	0.000176368	2.66797e-11	1.07452e-09	-0.768279	-0.25539	RNF38
chr13	102670075	102670244	170	3	0	0.00538368	1.47439e-11	1.3398e-09	-0.818137	-0.273946	FGF14
chr10	53400210	53401405	1196	3	2.29317e-64	1.87287e-06	7.31608e-08	1.48143e-09	-0.620081	-0.281605	PRKG1
chr3	117267250	117268684	1435	3	0	0.000517167	3.31437e-11	1.77855e-09	-0.781532	-0.274118	LSAMP
chr5	83020128	83021451	1324	3	0	0.00747373	2.01267e-11	1.81629e-09	-0.819229	-0.27347	NA
chr9	71985131	71985689	559	3	0	0.0213521	1.7401e-11	1.90407e-09	-0.807201	-0.26692	FAM189A2
chr6	138697779	138698076	298	3	2.96423e-59	1.36451e-07	3.51015e-07	1.92554e-09	0.637286	0.262254	NA
chr8	9145046	9145784	739	3	2.37723e-297	0.00028789	7.97213e-11	2.96872e-09	-0.7601	-0.258396	RP11-115J16.1, RNU6-1151P
chr12	79261395	79262505	1111	3	2.73391e-268	5.28557e-05	1.85901e-10	3.15856e-09	-0.748495	-0.259223	SYT1
chr3	170983841	170984982	1142	3	2.13828e-155	2.20499e-06	1.67528e-09	3.47251e-09	0.855825	0.295349	TNIK
chr3	169099429	169100731	1303	3	6.59079e-39	1.51425e-05	3.51711e-06	3.61953e-09	-0.440589	-0.273158	MECOM
chr3	78210011	78210395	385	3	7.3773e-270	0.0134579	8.4624e-11	6.85911e-09	-0.815059	-0.276017	NA
chr3	65469183	65469946	764	3	0	0.00209195	1.11048e-10	7.15911e-09	0.763915	0.256653	MAGI1
chr13	110899996	110900693	698	3	2.25959e-279	0.116832	1.8948e-10	1.83396e-08	0.811504	0.270565	COL4A1
