# Supplementary material for: Intracellular HIV-1 Tat regulator induces epigenetic changes in the DNA methylation landscape
Source: Front Immunol. 2025 Mar 4;16:1532692. doi: 10.3389/fimmu.2025.1532692 (PMC11913862; doi:10.3389/fimmu.2025.1532692)
Supplement: Supplementary file 3 [file Table2.xlsx]

## Sheet: ORA_in_DMRs
Supplementary Table 2. Over Representation Analysis with genes containing DMR
Tat101 vs TetOFF
Term	Database	Term ID	Input gene nº	Background gene nº	Ratio input/bkg	p-val	p-adj	Gene names	Status	Group
lipid antigen binding	GO	GO:0030882	3	5	0.6	9,17E+08	0.0518144	CD1B,CD1C,CD1D	Hypermethylated	Lipid antigens
endogenous lipid antigen binding	GO	GO:0030883	3	5	0.6	9,17E+08	0.0518144	CD1B,CD1C,CD1D	Hypermethylated	Lipid antigens
exogenous lipid antigen binding	GO	GO:0030884	3	5	0.6	9,17E+08	0.0518144	CD1B,CD1C,CD1D	Hypermethylated	Lipid antigens
antigen processing and presentation, endogenous lipid antigen via MHC class Ib	GO	GO:0048006	3	5	0.6	9,17E+08	0.0518144	CD1B,CD1C,CD1D	Hypermethylated	Lipid antigens
CEBP_01	TFT	NA	13	256	0.051	3.65537e-05	0.0406477	CDH13,SEPTIN9,DAPK1,DLG2,MECOM,PCDH9,SIAE,BNC2,CACNA2D3,TSHZ3,PRDM1,TNF,HDAC4	Hypomethylated	Transcription factors
HNF6_Q6	TFT	NA	12	229	0.052	7.85175e-05	0.0436557	CDH6,ARL6IP1,ADGRL2,ARHGEF12,HCN1,LTA,MITF,BNC2,CACNA2D3,TSHZ3,TNF,INPP4B	Hypomethylated	Transcription factors
CEBP_Q2_01	TFT	NA	12	251	0.048	0.000175001	0.0648671	FOXN3,DLG2,FGF14,MITF,BNC2,MARCHF1,PRKG1,TSHZ3,RIN3,DENND2D,NRXN3,HDAC4	Hypomethylated	Transcription factors
Tat101 vs Tat72
Term	Database	Term ID	Input gene nº	Background gene nº	Ratio input/bkg	p-val	p-adj	Gene names	Status	Group
Cell periphery	CC	GO:0071944	231	5706	0.04	2,95E+08	0.0666216	CDH3,IQCJ-SCHIP1,ABCB6,CDH13,LPAR6,FLOT1,RAMP1,VAV3,UPK3B,ARL6IP5,SLC34A2,SORBS1,ADCY2,TSPAN9,RAPGEF4,CHRM3,SIGLEC11,SLC2A13,OSBPL6,ADCY9,ALPK2,MRGPRX2,FAT3,FRMD6,TMEM266,CMKLR1,COL4A1,COL4A2,CHMP4B,COL13A1,ADORA1,CPA3,SLC47A2,CD300LG,TMC4,CTBP2,CTNNA2,SEPTIN10,CXADR,AP2A2,GPR156,ADAMTS17,SEPTIN1,DRD2,ABCA1,S1PR3,EFNB3,EGFR,MARK2,EPHA4,EPHB2,ETV6,FBLN1,OR4C16,FAT1,FBLN2,FGFR1,FHIT,RASA3,TNIK,FNBP…	Hypermethylated	Miscellaneous
Lipid antigen binding	MF	GO:0030882	3	5	0.6	1.94254e-05	0.0878143	CD1B,CD1C,CD1D	Hypermethylated	Lipid antigens
Endogenous lipid antigen binding	MF	GO:0030883	3	5	0.6	1.94254e-05	0.0878143	CD1B,CD1C,CD1D	Hypermethylated	Lipid antigens
Exogenous lipid antigen binding	MF	GO:0030884	3	5	0.6	1.94254e-05	0.0878143	CD1B,CD1C,CD1D	Hypermethylated	Lipid antigens
Antigen processing and presentation, endogenous lipid antigen via MHC class Ib	BP	GO:0048006	3	5	0.6	1.94254e-05	0.0878143	CD1B,CD1C,CD1D	Hypermethylated	Lipid antigens
Rap1 signaling pathway	KEGG	hsa04015	21	207	0.101	0.00018028	0.06436	VAV3,ADCY2,RAPGEF4,ADCY9,DRD2,EGFR,FGFR1,FYB1,RAPGEF1,IGF1R,AFDN,PDGFA,PDGFB,PIK3R1,PLCB4,APBB1IP,PRKCA,THBS1,VAV2,FGF17,MAGI1	Hypermethylated	Miscellaneous
Odorant binding	MF	GO:0005549	6	105	0.057	4,09E+08	0.0923988	OR10Z1,OR6K6,OR8H2,OR8H3,OR6K3,OR10W1	Hypomethylated	Miscellaneous
Olfactory transduction	KEGG	hsa04740	9	399	0.023	0.000120772	0.0431157	OR10Z1,OR6K6,OR2W1,OR8H2,OR8H3,OR6Y1,OR6K3,SLC8A1,OR10W1	Hypomethylated	Miscellaneous
CEBP_01	TFT	NA	10	256	0.039	8.32039e-05	0.0462614	CDH13,DAPK1,MECOM,PCDH9,SIAE,BNC2,CACNA2D3,TSHZ3,PRDM1,NREP	Hypomethylated	Transcription factors
HNF6_Q6	TFT	NA	10	229	0.044	4.64468e-05	0.0462614	CDH6,PDZD2,ARL6IP1,ADGRL2,ARHGEF12,HCN1,MITF,BNC2,CACNA2D3,TSHZ3	Hypomethylated	Transcription factors
GO: Gene Ontology; CC: Cellular Component; MF: Molecular Function; BP: Biological Process; KEGG: Kyoto Enciclopedia of Genes and Genomes; TFT: Transcription Factor
