# Supplementary material for: Intracellular HIV-1 Tat regulator induces epigenetic changes in the DNA methylation landscape
Source: Front Immunol. 2025 Mar 4;16:1532692. doi: 10.3389/fimmu.2025.1532692 (PMC11913862; doi:10.3389/fimmu.2025.1532692)
Supplement: Supplementary file 4 [file Table3.xlsx]

## Sheet: Supplementary Table 1
Supplementary Table 3. Differentially expressed genes in Tat101 vs TetOFF.
Ensemble ID	Gene symbol	Tat101 MeanTPM	TetOFF MeanTPM	FoldChange	Log2FC	PPDE
ENSG00000265735	RN7SL5P	0.710003	6633.75	0.000163695	-12.5767	1
ENSG00000269968	RP5-940J5.9	0	2044.59	0.00018385	-12.4092	1
ENSG00000230629	RPS23P8	0	2002.32	0.000187731	-12.379	1
ENSG00000279576	MALAT1	0	1481.38	0.000253732	-11.9444	1
ENSG00000263244	RP11-473I1.9	0	906.833	0.000414423	-11.2366	1
ENSG00000227081	RP11-543P15.1	0	759.883	0.000494526	-10.9817	1
ENSG00000251357	AP000350.10	0.413614	1125.6	0.000701245	-10.4778	1
ENSG00000281851	Z98744.3	0	286.528	0.00131043	-9.57574	1
ENSG00000258232	RP11-161H23.5	0	201.759	0.00185998	-9.07049	1
ENSG00000268083	AC104534.3	0	157.761	0.00237748	-8.71635	1
ENSG00000281383	CH507-513H4.5	1.08519	594.978	0.00245428	-8.67049	1
ENSG00000227124	ZNF717	0	145.567	0.00257614	-8.60057	1
ENSG00000281823	AL031777.2	0	125.929	0.00297667	-8.39209	1
ENSG00000202354	RNY3	0	124.637	0.00300745	-8.37725	1
ENSG00000114200	BCHE	0	117.449	0.0031909	-8.29182	1
ENSG00000267645	POLR2J2	0	115.52	0.003244	-8.26801	1
ENSG00000235552	RPL6P27	0	103.623	0.00361512	-8.11174	1
ENSG00000176868	RP11-334J6.7	0	98.4945	0.00380263	-8.03879	1
ENSG00000256861	RP11-512M8.5	0	95.5679	0.00391863	-7.99544	1
ENSG00000198865	CCDC152	0.24947	150.139	0.00415532	-7.91082	1
ENSG00000010610	CD4	0.51825	203.513	0.00438581	-7.83294	1
ENSG00000173110	HSPA6	9.91474	2215.24	0.00464463	-7.75022	1
ENSG00000279364	RP11-463I20.1	0	75.6827	0.00494314	-7.66036	1
ENSG00000269378	ITGB1P1	0	72.9042	0.00513056	-7.60667	1
ENSG00000279644	AC008074.1	0	70.0346	0.00533966	-7.54904	1
ENSG00000274487	CH17-431G21.1	0	65.9938	0.00566475	-7.46377	1
ENSG00000280064	RP11-205M5.3	0	63.2239	0.00591146	-7.40227	1
ENSG00000253861	SLC2A3P1	0	59.4823	0.00628097	-7.3148	1
ENSG00000272949	RP11-514P8.8	0	56.5643	0.00660285	-7.24269	1
ENSG00000224631	RP11-51O6.1	1.30473	245.146	0.00684539	-7.19065	1
ENSG00000276612	CH507-9B2.4	0	50.8884	0.00733391	-7.0912	1
ENSG00000234851	RPL23AP42	6.38484	894.214	0.00755744	-7.04789	1
ENSG00000268983	AC005253.4	0	46.9709	0.00794072	-6.97651	1
ENSG00000262160	RP11-96D1.11	0	46.2874	0.00805703	-6.95554	1
ENSG00000280133	RP4-789D17.3	0	45.9097	0.00812277	-6.94381	1
ENSG00000174500	GCSAM	0.252204	76.2171	0.00820142	-6.92991	1
ENSG00000280614	CH507-513H4.4	7169.38	838506	0.00855063	-6.86975	0.997923
ENSG00000280800	CH507-513H4.6	7169.38	838506	0.00855063	-6.86975	0.997923
ENSG00000281181	CH507-513H4.3	7169.38	838506	0.00855063	-6.86975	0.997923
ENSG00000257074	RPL29P33	0.86383	139.819	0.00884337	-6.82119	1
ENSG00000204389	HSPA1A	18.8265	2155.83	0.00890567	-6.81106	0.999998
ENSG00000186115	CYP4F2	0	41.287	0.00902405	-6.79201	1
ENSG00000232702	RP3-437C15.1	0	38.6463	0.00963472	-6.69754	1
ENSG00000212802	RPL15P3	0	38.4135	0.00969254	-6.68891	1
ENSG00000257607	RP11-449P15.1	0	37.6027	0.00989946	-6.65843	1
ENSG00000256745	RP11-680H20.1	0.976049	135.037	0.0099844	-6.64611	1
ENSG00000279033	RP11-500C12.1	0	36.7571	0.0101249	-6.62595	1
ENSG00000183336	BOLA2	0	36.1898	0.010282	-6.60374	1
ENSG00000250722	SEPP1	0.254726	60.2202	0.0104082	-6.58614	1
ENSG00000281512	Z98744.2	0.386678	71.785	0.0105687	-6.56406	1
ENSG00000239268	RP11-384F7.2	0	33.4626	0.0111106	-6.49191	1
ENSG00000269926	RP11-442H21.2	3.54761	335.88	0.0116684	-6.42125	1
ENSG00000106018	VIPR2	3.82572	338.628	0.0123942	-6.33419	1
ENSG00000260235	CTD-2026K11.3	0	29.6423	0.0125246	-6.31909	1
ENSG00000258757	RP11-841O20.2	0	28.3005	0.0131107	-6.25311	1
ENSG00000274049	INO80B-WBP1	1.57375	141.484	0.0137439	-6.18506	1
ENSG00000175097	RAG2	3.08808	250.662	0.0137989	-6.1793	1
ENSG00000214194	LINC00998	0.24947	44.6872	0.0138791	-6.17094	0.999942
ENSG00000234797	RPS3AP6	34.5185	2505.32	0.013926	-6.16607	1
ENSG00000258941	RP11-407N17.3	0	23.8701	0.0155064	-6.01099	1
ENSG00000226976	COX6A1P2	3.50311	244.606	0.0158341	-5.98082	1
ENSG00000112541	PDE10A	0.252204	39.2147	0.0158667	-5.97786	1
ENSG00000137970	RPL7P9	0	22.7983	0.0162235	-5.94577	1
ENSG00000255863	AC073610.5	0	22.5114	0.0164269	-5.9278	1
ENSG00000261459	AC002310.11	0	22.1437	0.0166951	-5.90443	0.999524
ENSG00000199480	RNA5SP389	0	21.7177	0.017017	-5.87688	1
ENSG00000261691	LA16c-366D1.3	0	21.6916	0.0170371	-5.87517	1
ENSG00000267218	AC005336.5	0	21.3259	0.0173242	-5.85106	1
ENSG00000158488	CD1E	2.60044	170.768	0.0173913	-5.84549	1
ENSG00000255949	AP003419.16	0	21.1642	0.0174543	-5.84028	1
ENSG00000267984	CTD-2616J11.9	0	20.8376	0.017723	-5.81824	1
ENSG00000273333	XXbac-BPG300A18.13	0	20.117	0.0183462	-5.76837	0.999999
ENSG00000225840	AC010970.2	4559.13	224835	0.0202793	-5.62385	0.999883
ENSG00000172005	MAL	1.01574	66.7183	0.0207425	-5.59126	1
ENSG00000263756	XXbac-BPG181M17.6	0	17.7377	0.020756	-5.59033	1
ENSG00000151952	TMEM132D	0	17.6666	0.0208378	-5.58465	0.999994
ENSG00000109846	CRYAB	0.501674	41.3292	0.021044	-5.57045	0.999868
ENSG00000272993	RP11-196G18.24	0	17.2239	0.021362	-5.54881	0.999113
ENSG00000225217	HSPA7	0.499364	40.2763	0.0215322	-5.53736	0.999834
ENSG00000258892	RP11-193F5.1	0	16.7879	0.0219046	-5.51262	0.999802
ENSG00000199270	RNA5S12	2.79825	143.623	0.0220434	-5.50351	1
ENSG00000199334	RNA5S11	2.79825	143.623	0.0220434	-5.50351	1
ENSG00000199337	RNA5S3	2.79825	143.623	0.0220434	-5.50351	1
ENSG00000199352	RNA5S1	2.79825	143.623	0.0220434	-5.50351	1
ENSG00000199396	RNA5S5	2.79825	143.623	0.0220434	-5.50351	1
ENSG00000199910	RNA5S10	2.79825	143.623	0.0220434	-5.50351	1
ENSG00000200343	RNA5S8	2.79825	143.623	0.0220434	-5.50351	1
ENSG00000200370	RNA5S17	2.79825	143.623	0.0220434	-5.50351	1
ENSG00000200381	RNA5S4	2.79825	143.623	0.0220434	-5.50351	1
ENSG00000200624	RNA5S6	2.79825	143.623	0.0220434	-5.50351	1
ENSG00000201355	RNA5S14	2.79825	143.623	0.0220434	-5.50351	1
ENSG00000201588	RNA5S2	2.79825	143.623	0.0220434	-5.50351	1
ENSG00000201925	RNA5S15	2.79825	143.623	0.0220434	-5.50351	1
ENSG00000202257	RNA5S16	2.79825	143.623	0.0220434	-5.50351	1
ENSG00000202521	RNA5S7	2.79825	143.623	0.0220434	-5.50351	1
ENSG00000202526	RNA5S13	2.79825	143.623	0.0220434	-5.50351	1
ENSG00000278599	TBC1D3E	0	16.3266	0.0225095	-5.47332	0.970885
ENSG00000239945	RP11-34P13.8	0.08292	19.7929	0.0227523	-5.45784	1
ENSG00000112486	CCR6	0	16.1334	0.022773	-5.45653	0.993557
ENSG00000204196	AC011737.2	1.4653	79.2141	0.0231345	-5.43381	0.999987
ENSG00000228217	AL390877.1	0	15.7281	0.0233461	-5.42067	0.999987
ENSG00000231458	RNASEH1P2	0	15.3717	0.0238745	-5.38838	0.995366
ENSG00000069188	SDK2	1.03272	57.724	0.024246	-5.36611	0.999937
ENSG00000262880	RP11-104H15.7	0	15.0188	0.0244218	-5.35569	0.999537
ENSG00000258354	MIR3180-1	0	14.3739	0.0254896	-5.29395	1
ENSG00000142173	COL6A2	6.09331	251.443	0.0256902	-5.28264	0.999996
ENSG00000117411	B4GALT2	2.30171	100.895	0.0264407	-5.2411	0.999999
ENSG00000171951	SCG2	2.02327	89.4243	0.0267175	-5.22607	0.999829
ENSG00000185551	NR2F2	0.504408	31.8379	0.0273291	-5.19342	0.9997
ENSG00000274752	TRBV12-3	5.33653	206.173	0.0276568	-5.17622	1
ENSG00000273598	PMS2P6	0	13.2178	0.0276574	-5.17619	0.994171
ENSG00000162520	SYNC	2.18702	89.4085	0.028546	-5.13057	1
ENSG00000268220	RP11-379K17.12	1.48964	64.5668	0.0287269	-5.12145	1
ENSG00000197635	DPP4	0.51825	30.3361	0.0291162	-5.10203	0.999931
ENSG00000240785	RPL36AP21	1.43445	61.2264	0.0293888	-5.08859	1
ENSG00000225031	EIF4BP7	0.586254	31.0179	0.03065	-5.02797	0.999215
ENSG00000082074	FYB	61.6936	1962.53	0.0316213	-4.98296	1
ENSG00000258153	HSPE1P4	0.300585	20.7613	0.0320077	-4.96544	0.998934
ENSG00000180574	EIF2S3L	5.93873	189.397	0.033275	-4.90942	1
ENSG00000225339	RP11-513I15.6	15.6348	466.21	0.0343147	-4.86503	1
ENSG00000268555	RP11-678G14.3	7.89753	240.385	0.0343639	-4.86296	0.999417
ENSG00000185565	LSAMP	5.07046	151.496	0.0358619	-4.8014	1
ENSG00000166352	C11orf74	1.00423	37.3974	0.036539	-4.77442	1
ENSG00000280696	AL021807.1	3.08877	94.1479	0.0366547	-4.76986	1
ENSG00000205663	RP11-706O15.5	0.466425	22.186	0.0373369	-4.74325	1
ENSG00000157654	PALM2-AKAP2	14.7554	404.308	0.0373906	-4.74118	1
ENSG00000260386	LINC01225	5.07484	143.666	0.0378419	-4.72387	0.999225
ENSG00000104447	TRPS1	2.54007	75.7036	0.0383287	-4.70543	0.998847
ENSG00000166793	YPEL4	0.259125	16.1582	0.038411	-4.70234	0.998761
ENSG00000141469	SLC14A1	4.68974	127.155	0.0397214	-4.65394	0.999928
ENSG00000268278	RP11-420K14.1	2.88585	78.2743	0.0414724	-4.59171	1
ENSG00000160593	AMICA1	1.75996	49.8187	0.0425529	-4.5546	0.995532
ENSG00000181359	HSP90AA6P	0.355001	16.6314	0.0429795	-4.54021	1
ENSG00000185215	TNFAIP2	0.734034	25.3653	0.0431215	-4.53545	0.999139
ENSG00000281593	GS1-114I9.3	0.986117	30.618	0.0439468	-4.5081	1
ENSG00000151612	ZNF827	8.90088	201.134	0.0460366	-4.44107	1
ENSG00000257390	RP11-762I7.5	8.42131	184.927	0.0474752	-4.39668	1
ENSG00000247095	MIR210HG	7.04999	155.828	0.04754	-4.39471	1
ENSG00000251215	GOLGA5P1	0.252204	12.8106	0.0476374	-4.39176	0.999999
ENSG00000257563	MIR3180-3	0.0126102	7.76616	0.0477244	-4.38913	0.961604
ENSG00000134775	FHOD3	0.0906938	9.27984	0.0483297	-4.37095	0.99179
ENSG00000266820	RP13-104F24.1	1.60103	40.4938	0.0483732	-4.36965	0.999975
ENSG00000165929	TC2N	3.41374	77.2344	0.04883	-4.35609	0.999167
ENSG00000263020	CSNK2B-LY6G5B-1181	19.2764	390.1	0.0503293	-4.31246	1
ENSG00000184486	POU3F2	2.27548	50.816	0.0517941	-4.27107	1
ENSG00000269941	RP5-1172N10.4	0.131146	9.31997	0.0523017	-4.257	0.999999
ENSG00000280402	RP11-20I23.10	1.29475	31.4441	0.0525051	-4.2514	1
ENSG00000281220	AC011404.1	0.925533	24.2928	0.052759	-4.24444	0.999675
ENSG00000258908	RP11-203M5.8	0.212483	10.4719	0.0542457	-4.20435	0.970581
ENSG00000196730	DAPK1	9.11574	172.715	0.0548364	-4.18872	1
ENSG00000254687	RP11-162D9.3	0.80847	21.1841	0.0549367	-4.18609	0.99805
ENSG00000248405	PRR5-ARHGAP8	0.295403	11.6517	0.0558188	-4.1631	0.999869
ENSG00000217241	CBX3P9	1.1904	27.59	0.05601	-4.15817	0.999892
ENSG00000222806	RNA5SP225	0.893102	22.2779	0.05602	-4.15792	1
ENSG00000115956	PLEK	4.84596	91.13	0.0570665	-4.13121	1
ENSG00000231419	LINC00689	3.39017	64.2823	0.0582467	-4.10168	1
ENSG00000103426	CORO7-PAM16	3.18533	60.1434	0.0588457	-4.08692	0.959381
ENSG00000092067	CEBPE	12.6994	221.185	0.0590147	-4.08278	1
ENSG00000236656	RP11-144L1.4	1.63047	33.4604	0.0592983	-4.07586	1
ENSG00000166897	ELFN2	0.501674	14.1961	0.0602277	-4.05343	0.987356
ENSG00000173585	CCR9	4.30986	76.6327	0.060848	-4.03865	0.999562
ENSG00000223631	LINC01120	0.751144	18.1278	0.0609124	-4.03712	0.999485
ENSG00000260905	RP11-105C19.1	0.235804	9.49151	0.0619988	-4.01161	0.997033
ENSG00000280953	LINC01163	0.770454	17.1706	0.065336	-3.93598	0.997148
ENSG00000276975	HYDIN2	3.48243	58.3123	0.0657439	-3.927	0.99683
ENSG00000163519	TRAT1	16.5089	256.342	0.0657719	-3.92638	1
ENSG00000168993	CPLX1	4.29328	70.1516	0.0662046	-3.91693	0.999931
ENSG00000226416	MRPL23-AS1	0.504408	12.887	0.0663783	-3.91315	0.985935
ENSG00000276965	TUG1	1.64804	30.0804	0.0664558	-3.91146	1
ENSG00000196218	RYR1	0.508595	12.8921	0.0666686	-3.90685	0.982011
ENSG00000275557	RP11-353N4.6	0.804885	17.2545	0.0669781	-3.90017	0.999999
ENSG00000250510	GPR162	4.53583	72.9557	0.0669806	-3.90011	1
ENSG00000143847	PPFIA4	16.4455	250.417	0.067073	-3.89812	1
ENSG00000273730	RNA5-8S5	92.0089	1367.47	0.0675404	-3.8881	1
ENSG00000274917	RNA5-8S5	92.0089	1367.47	0.0675404	-3.8881	1
ENSG00000275215	RNA5-8S5	92.0089	1367.47	0.0675404	-3.8881	1
ENSG00000275757	RNA5-8S5	92.0089	1367.47	0.0675404	-3.8881	1
ENSG00000276700	RNA5-8S5	92.0089	1367.47	0.0675404	-3.8881	1
ENSG00000277739	RNA5-8S5	92.0089	1367.47	0.0675404	-3.8881	1
ENSG00000278189	RNA5-8S5	92.0089	1367.47	0.0675404	-3.8881	1
ENSG00000278233	RNA5-8S5	92.0089	1367.47	0.0675404	-3.8881	1
ENSG00000279152	AC129492.1	0.38335	10.8525	0.0676242	-3.88632	0.998431
ENSG00000269476	CTD-2583A14.9	0.142198	7.17874	0.0685885	-3.86589	0.999512
ENSG00000276278	RP11-182J1.3	0.980417	19.0907	0.0696772	-3.84317	0.986594
ENSG00000260122	RP11-923I11.3	0.29022	9.06864	0.0705364	-3.82549	0.996145
ENSG00000107518	ATRNL1	4.06312	60.7385	0.0726356	-3.78318	0.977366
ENSG00000243251	PGBD3	0.606353	12.9658	0.0736277	-3.76361	0.997795
ENSG00000251203	RP11-14I17.1	0.24947	8.06703	0.0740777	-3.75482	0.990722
ENSG00000258465	RP11-574F21.3	11.7349	162.666	0.0742809	-3.75087	1
ENSG00000168209	DDIT4	100.892	1359.07	0.0744919	-3.74677	1
ENSG00000136352	NKX2-1	2.29146	35.3126	0.0747419	-3.74194	1
ENSG00000279717	LLNLF-158E9.1	1.50921	24.8366	0.0747714	-3.74137	0.999997
ENSG00000136161	RCBTB2	101.585	1350.37	0.0754847	-3.72767	1
ENSG00000256167	ATF4P4	3.50981	50.8817	0.0758087	-3.72149	0.985872
ENSG00000259477	RP11-86K22.1	1.26666	21.2919	0.0758095	-3.72148	0.998964
ENSG00000177570	SAMD12	1.59176	25.2656	0.0767396	-3.70389	0.995284
ENSG00000281741	AC241377.2	1.57416	24.9885	0.0768841	-3.70117	0.999993
ENSG00000184719	RNLS	0.259125	7.87718	0.0769516	-3.69991	0.999892
ENSG00000137203	TFAP2A	0.24947	7.73334	0.077126	-3.69664	0.999806
ENSG00000201321	RNA5S9	1.50181	23.9089	0.0773229	-3.69296	0.999968
ENSG00000224172	RP11-416N13.1	0.252204	7.73572	0.0774403	-3.69077	0.999684
ENSG00000265118	CTD-2370N5.3	10.5677	140.506	0.0776797	-3.68632	0.994447
ENSG00000114268	PFKFB4	35.3222	453.54	0.0786449	-3.6685	1
ENSG00000048052	HDAC9	28.0521	358.438	0.079228	-3.65785	0.999995
ENSG00000215244	RP11-563J2.2	1.38574	21.4692	0.0806454	-3.63226	0.973166
ENSG00000235449	RP11-480I12.2	0.309343	7.75142	0.0843212	-3.56796	0.98274
ENSG00000278964	RP13-20L14.2	0.830735	13.8845	0.0846189	-3.56288	0.977487
ENSG00000278195	SSTR3	1.00335	15.6655	0.0859845	-3.53978	0.98468
ENSG00000158481	CD1C	15.9396	188.847	0.086224	-3.53577	1
ENSG00000081479	LRP2	5.31576	65.5795	0.0862965	-3.53455	1
ENSG00000067715	SYT1	0.511329	9.87601	0.0865489	-3.53034	0.983205
ENSG00000172116	CD8B	3.02389	38.878	0.0866117	-3.52929	1
ENSG00000260349	RP11-473I1.5	8.78165	104.268	0.0875125	-3.51437	0.999999
ENSG00000122691	TWIST1	2.01908	26.976	0.0875642	-3.51351	0.970912
ENSG00000206908	RNU1-136P	0.24947	6.69019	0.0885118	-3.49799	0.969983
ENSG00000256071	RP11-465L8.1	0.259125	6.78342	0.0887078	-3.4948	0.999405
ENSG00000250714	RP11-1149O23.4	2.13965	27.8276	0.0891951	-3.48689	0.9998
ENSG00000061918	GUCY1B3	4.07004	49.384	0.0893491	-3.4844	0.950684
ENSG00000263887	RP11-51L5.5	4.38319	52.0682	0.0907473	-3.462	1
ENSG00000212743	RP11-563J2.3	0.511329	9.32912	0.0914259	-3.45125	0.989281
ENSG00000235554	AC005822.1	0.325343	7.26718	0.0917569	-3.44604	0.954536
ENSG00000262456	RP1-59D14.1	2.31508	28.8405	0.0921074	-3.44054	1
ENSG00000170819	BFSP2	0.252204	6.34875	0.0934124	-3.42024	0.993179
ENSG00000102245	CD40LG	5.31047	60.4541	0.0934807	-3.41919	1
ENSG00000100346	CACNA1I	1.02266	14.0839	0.0967247	-3.36997	0.960336
ENSG00000100600	LGMN	70.4068	727.341	0.0972669	-3.36191	1
ENSG00000212994	RPS26P6	1.91842	23.1962	0.0973349	-3.3609	0.995656
ENSG00000109107	ALDOC	59.0728	609.192	0.0975261	-3.35807	1
ENSG00000164116	GUCY1A3	7.57757	81.0902	0.0976299	-3.35653	1
ENSG00000100427	MLC1	1.51886	18.9582	0.0980043	-3.35101	0.999973
ENSG00000273521	RP11-45A17.4	14.2265	148.589	0.098026	-3.35069	1
ENSG00000256813	RP11-804A23.4	1.79757	21.7058	0.0984312	-3.34474	0.999995
ENSG00000213023	SYT3	0.24947	5.97393	0.0984957	-3.3438	0.99095
ENSG00000277420	CH17-408M7.1	1.12979	14.8451	0.0989254	-3.33752	0.986597
ENSG00000250471	GMPSP1	3.55994	39.1637	0.0995431	-3.32853	1
ENSG00000185641	CTD-2287O16.1	56.9197	573.336	0.0998685	-3.32383	1
ENSG00000141504	SAT2	21.3148	215.637	0.100414	-3.31597	0.975469
ENSG00000165409	TSHR	8.93403	91.5255	0.101304	-3.30324	1
ENSG00000255114	RP11-110I1.6	0.824018	11.3487	0.102347	-3.28845	0.976595
ENSG00000203943	SAMD13	8.11658	82.0557	0.103025	-3.27893	1
ENSG00000259071	RP11-247L20.4	1.00004	12.6612	0.105545	-3.24407	0.984259
ENSG00000271182	RP11-678G14.5	0.531206	8.1787	0.106044	-3.23726	0.972187
ENSG00000155307	SAMSN1	11.6726	112.882	0.106381	-3.23269	1
ENSG00000234663	AC104820.2	7.86293	76.3605	0.107366	-3.21939	1
ENSG00000133937	GSC	19.9723	188.434	0.107771	-3.21395	1
ENSG00000242288	RP11-464F9.1	9.81389	93.9949	0.107977	-3.21121	0.999956
ENSG00000248167	TRIM39-RPP21	10.0067	95.3794	0.108429	-3.20518	1
ENSG00000157514	TSC22D3	0.770454	10.1402	0.109015	-3.19741	0.953654
ENSG00000076864	RAP1GAP	13.1803	123.463	0.109467	-3.19143	1
ENSG00000254641	RP11-732A19.2	0.71934	9.47288	0.111212	-3.16862	0.998943
ENSG00000255439	RP11-196G11.1	2.51513	25.5496	0.111516	-3.16468	1
ENSG00000261731	CTD-2358C21.4	0.16584	4.46995	0.111807	-3.16092	0.98954
ENSG00000187144	SPATA21	7.0683	65.699	0.112664	-3.1499	0.999964
ENSG00000133574	GIMAP4	134.538	1193.77	0.112979	-3.14587	1
ENSG00000172995	ARPP21	171.347	1512.81	0.113485	-3.13943	1
ENSG00000226281	RP1-80N2.2	1.00753	11.7567	0.114031	-3.1325	0.998925
ENSG00000143226	FCGR2A	1.00061	11.6445	0.114519	-3.12634	0.960181
ENSG00000250261	AC007050.18	6.54947	60.0096	0.114687	-3.12423	1
ENSG00000133067	LGR6	1.26521	13.6706	0.116838	-3.09741	0.988291
ENSG00000161939	RNASEK-C17orf49	16.7607	140.377	0.12175	-3.03801	1
ENSG00000241163	LINC00877	1.27905	13.1646	0.122226	-3.03237	0.996008
ENSG00000264204	AGAP7P	3.41526	30.6183	0.12232	-3.03127	0.999992
ENSG00000241213	RP11-768G7.2	0.701201	8.40973	0.122605	-3.02791	0.999093
ENSG00000171435	KSR2	54.2502	443.104	0.123176	-3.0212	1
ENSG00000182472	CAPN12	8.89095	74.7371	0.123373	-3.0189	1
ENSG00000179304	FAM156B	31.2282	255.227	0.123645	-3.01572	1
ENSG00000263590	RP11-403I13.7	2.50833	22.7979	0.124463	-3.00621	1
ENSG00000248098	BCKDHA	50.0575	403.825	0.124773	-3.00262	1
ENSG00000233926	RP11-154D17.1	0.480091	6.44761	0.125456	-2.99475	0.972984
ENSG00000231881	RP5-1120P11.3	1.35421	13.3608	0.125953	-2.98905	0.999681
ENSG00000257824	RP11-1049A21.2	6.05962	50.6242	0.126188	-2.98636	0.982788
ENSG00000255508	RP11-864I4.1	166.713	1322.34	0.126323	-2.98481	1
ENSG00000135502	SLC26A10	1.99119	18.1202	0.127981	-2.966	0.999019
ENSG00000177398	UMODL1	1.5037	14.2371	0.128629	-2.95871	0.999946
ENSG00000225972	MTND1P23	2.57367	22.1227	0.131103	-2.93123	1
ENSG00000128918	ALDH1A2	218.299	1653.31	0.132235	-2.91883	1
ENSG00000197061	HIST1H4C	180.079	1362.08	0.132448	-2.9165	1
ENSG00000234231	AC093616.4	19.7058	150.911	0.132739	-2.91334	1
ENSG00000196408	NOXO1	0.645642	7.30538	0.132999	-2.91051	0.973024
ENSG00000111859	NEDD9	11.8234	90.3479	0.134467	-2.89468	1
ENSG00000109705	NKX3-2	1.52433	13.5993	0.135976	-2.87858	0.989608
ENSG00000267124	CTD-3113P16.5	1.70899	14.9407	0.136124	-2.87701	0.999979
ENSG00000230709	AC104024.1	0.758354	7.95149	0.136215	-2.87604	0.983835
ENSG00000159450	TCHH	10.1302	76.5195	0.136629	-2.87166	0.961122
ENSG00000255354	RP11-148O21.2	0.753878	7.81897	0.137871	-2.85861	0.993005
ENSG00000258660	RP4-693M11.3	4.94433	36.0779	0.145946	-2.77649	1
ENSG00000081059	TCF7	995.201	6808.33	0.146221	-2.77378	1
ENSG00000257759	RP11-486O13.4	1.01994	9.1284	0.14687	-2.76739	0.985115
ENSG00000158008	EXTL1	1.27631	10.8525	0.147151	-2.76463	0.995681
ENSG00000112773	FAM46A	4.80187	34.7209	0.14753	-2.76092	1
ENSG00000196576	PLXNB2	0.501674	5.51105	0.149081	-2.74583	0.987852
ENSG00000240720	LRRD1	21.6115	145.8	0.150418	-2.73295	1
ENSG00000240771	ARHGEF25	0.753878	7.13284	0.150469	-2.73246	0.983098
ENSG00000165959	CLMN	36.0126	240.618	0.150994	-2.72744	0.999999
ENSG00000258643	BCL2L2-PABPN1	34.3056	228.694	0.151401	-2.72355	1
ENSG00000235033	RP11-61I13.3	8.50429	57.1497	0.15437	-2.69553	1
ENSG00000162496	DHRS3	10.374	68.2839	0.156569	-2.67513	1
ENSG00000204381	LAYN	1.53182	11.7767	0.156985	-2.6713	0.999749
ENSG00000279368	RP1-80N2.4	2.79791	19.24	0.161801	-2.62771	0.999999
ENSG00000066382	MPPED2	16.8193	105.664	0.162159	-2.62451	1
ENSG00000259589	RP11-317G6.1	3.4783	23.3223	0.16264	-2.62025	1
ENSG00000268081	RP11-678G14.2	1.013	8.16392	0.162645	-2.6202	0.997164
ENSG00000176485	PLA2G16	4.96366	32.1393	0.164219	-2.60631	0.999915
ENSG00000260411	RP11-420N3.2	5.16025	33.0145	0.165802	-2.59246	1
ENSG00000117322	CR2	23.1752	141.379	0.166139	-2.58953	1
ENSG00000196781	TLE1	58.1969	349.845	0.167245	-2.57996	0.999998
ENSG00000227051	C14orf132	14.9013	90.9502	0.167282	-2.57965	1
ENSG00000233355	CHRM3-AS2	6.33313	39.7116	0.167361	-2.57897	1
ENSG00000253722	RP11-10N23.4	7.75387	48.1564	0.167514	-2.57765	1
ENSG00000196460	RFX8	38.9947	233.924	0.168035	-2.57316	1
ENSG00000237758	BANF1P3	12.8612	78.0509	0.168783	-2.56676	1
ENSG00000176171	BNIP3	373.21	2190.12	0.170548	-2.55175	1
ENSG00000095932	SMIM24	39.0517	229.437	0.171564	-2.54318	1
ENSG00000261790	AC005606.14	2.66478	17.2188	0.172822	-2.53265	0.999517
ENSG00000258471	RP11-84C10.4	5.82842	35.3943	0.173451	-2.5274	0.989409
ENSG00000228510	RP11-339B21.8	0.785666	6.31969	0.173491	-2.52707	0.971464
ENSG00000160447	PKN3	20.6847	120.267	0.17457	-2.51812	1
ENSG00000167123	CERCAM	115.375	656.41	0.176238	-2.5044	1
ENSG00000140254	DUOXA1	1.27905	8.93172	0.177812	-2.49158	0.963326
ENSG00000233966	UBE2SP1	43.9074	245.264	0.180278	-2.47171	0.999997
ENSG00000176428	VPS37D	6.80857	38.5124	0.184748	-2.43637	0.997349
ENSG00000259040	BLOC1S5-TXNDC5	81.1115	436.251	0.18663	-2.42175	0.989344
ENSG00000271723	MROH7-TTC4	11.2206	61.7151	0.186767	-2.42069	0.985348
ENSG00000253304	TMEM200B	2.60209	15.554	0.186946	-2.4193	0.993559
ENSG00000176020	AMIGO3	6.5436	36.5552	0.187364	-2.41608	0.999808
ENSG00000146122	DAAM2	47.106	252.607	0.187688	-2.41359	1
ENSG00000163273	NPPC	1.7738	11.0495	0.188156	-2.41	0.995472
ENSG00000163453	IGFBP7	5.91601	32.7272	0.190072	-2.39538	0.952905
ENSG00000248751	RP1-130H16.18	5.63095	31.0958	0.190867	-2.38936	0.994343
ENSG00000255872	RP11-613M10.9	4.92595	27.372	0.191074	-2.38779	0.999508
ENSG00000148926	ADM	30.8495	162.547	0.191657	-2.3834	1
ENSG00000244040	IL12A-AS1	3.34283	18.9608	0.192317	-2.37844	0.999534
ENSG00000264423	RN7SL718P	14.1348	74.5385	0.193698	-2.36812	0.999996
ENSG00000272870	RP11-798M19.6	17.3781	91.0113	0.194273	-2.36384	1
ENSG00000143502	SUSD4	18.4478	95.3486	0.196645	-2.34633	1
ENSG00000035862	TIMP2	18.436	95.1399	0.196951	-2.34409	1
ENSG00000230830	ARPP21-AS1	7.8713	41.4277	0.197286	-2.34164	0.999989
ENSG00000140481	CCDC33	1.79038	10.373	0.20154	-2.31086	0.994504
ENSG00000260372	AQP4-AS1	5.64442	29.14	0.20397	-2.29357	0.999952
ENSG00000234019	RP11-236P24.3	2.00396	11.2872	0.204056	-2.29297	0.953684
ENSG00000248735	R3HDM2P1	4.31114	22.4713	0.20515	-2.28525	0.979889
ENSG00000249096	RP11-290F5.1	17.9791	88.7648	0.205912	-2.2799	1
ENSG00000106571	GLI3	110.033	532.397	0.207234	-2.27067	1
ENSG00000254413	CHKB-CPT1B	41.3746	198.326	0.210116	-2.25074	0.982161
ENSG00000279908	RP11-325I22.3	3.55452	18.2184	0.211381	-2.24208	0.998007
ENSG00000247595	SPTY2D1-AS1	7.85305	38.3725	0.21237	-2.23535	0.955541
ENSG00000104765	BNIP3L	425.023	2000.01	0.212659	-2.23339	1
ENSG00000227827	RP11-958N24.2	65.4479	308.287	0.213255	-2.22935	1
ENSG00000226508	AC104655.3	1.5216	8.35671	0.217295	-2.20227	0.953056
ENSG00000277957	SENP3-EIF4A1	369.471	1700.83	0.217403	-2.20156	0.99998
ENSG00000268565	AC005339.2	3.53127	17.5714	0.217705	-2.19955	0.999835
ENSG00000251143	RP11-849H4.4	75.5907	346.593	0.218944	-2.19137	0.991067
ENSG00000278299	TBC1D3C	10.2062	47.6823	0.220195	-2.18314	1
ENSG00000254701	RP11-1415C14.4	42.0263	191.831	0.220607	-2.18045	0.98723
ENSG00000108821	COL1A1	20.1387	92.1509	0.221716	-2.17321	0.99928
ENSG00000171843	MLLT3	102.701	464.492	0.221734	-2.1731	1
ENSG00000268173	PIK3R2	34.6521	157.369	0.222054	-2.17102	1
ENSG00000163564	PYHIN1	24.0631	109.411	0.222605	-2.16744	0.997628
ENSG00000188305	C19orf35	10.1704	46.9592	0.222803	-2.16616	0.965579
ENSG00000125954	CHURC1-FNTB	23.6347	107.368	0.22285	-2.16586	1
ENSG00000199347	RNU5E-1	82.7983	369.714	0.22474	-2.15367	1
ENSG00000183260	ABHD16B	8.01048	36.7628	0.225814	-2.1468	0.996983
ENSG00000277959	RP11-45A17.2	5.81069	26.9068	0.22676	-2.14076	0.999994
ENSG00000126351	THRA	79.4879	350.513	0.227605	-2.1354	0.981666
ENSG00000143590	EFNA3	30.3808	134.328	0.228328	-2.13082	1
ENSG00000160767	FAM189B	28.3007	124.712	0.229253	-2.12499	1
ENSG00000266642	RP11-20B24.4	8.65442	38.826	0.230355	-2.11807	0.999992
ENSG00000155966	AFF2	226.795	982.55	0.231117	-2.1133	1
ENSG00000127663	KDM4B	291.695	1261.11	0.231529	-2.11074	1
ENSG00000206417	H1FX-AS1	26.9097	117.211	0.232046	-2.10752	1
ENSG00000214435	AS3MT	10.8822	48.0851	0.232314	-2.10585	0.998605
ENSG00000243414	TICAM2	3.59147	16.6624	0.232854	-2.1025	0.998724
ENSG00000229914	RP11-404O13.4	21.9917	95.6201	0.233007	-2.10156	1
ENSG00000184226	PCDH9	40.6192	172.651	0.236929	-2.07747	0.999999
ENSG00000158485	CD1B	96.0234	403.621	0.238614	-2.06725	1
ENSG00000267303	CTD-2369P2.12	45.4069	191.012	0.239215	-2.06362	1
ENSG00000196205	EEF1A1P5	5440.07	22548	0.241278	-2.05123	1
ENSG00000215105	TTC3P1	10.7194	45.4468	0.242136	-2.04611	0.999999
ENSG00000254481	PTP4A2P2	5.74035	24.7948	0.242993	-2.04101	0.995482
ENSG00000273167	RP11-307N16.6	9.16803	38.8149	0.243526	-2.03785	0.999919
ENSG00000114126	TFDP2	1232.84	5057.05	0.243843	-2.03598	1
ENSG00000204385	SLC44A4	7.81854	33.1681	0.244291	-2.03333	0.992369
ENSG00000115232	ITGA4	1467.7	5958.73	0.246359	-2.02116	1
ENSG00000262429	RP5-1050D4.3	6.04945	25.6302	0.247073	-2.01699	0.998796
ENSG00000004468	CD38	77.1372	312.585	0.247677	-2.01347	1
ENSG00000280874	AC239868.2	93.3255	377.306	0.248096	-2.01103	1
ENSG00000281134	AC239868.3	93.3255	377.306	0.248096	-2.01103	1
ENSG00000276231	PIK3R6	37.5049	152.064	0.248498	-2.0087	1
ENSG00000115468	EFHD1	28.8708	116.796	0.249606	-2.00228	1
ENSG00000255031	RP11-802E16.3	8.11271	33.5977	0.249861	-2.0008	0.998483
ENSG00000099204	ABLIM1	304.637	1220.03	0.249927	-2.00042	1
ENSG00000214357	NEURL1B	29.2214	116.382	0.253494	-1.97998	1
ENSG00000246283	CTD-2036P10.3	11.3415	45.8174	0.253661	-1.97903	0.98661
ENSG00000137834	SMAD6	4.04381	17.0134	0.254166	-1.97616	0.998314
ENSG00000258790	RP11-561B11.2	107.566	422.916	0.255007	-1.97139	1
ENSG00000215630	GUSBP9	44.7411	175.087	0.257132	-1.95942	0.999209
ENSG00000145287	PLAC8	126.654	492.468	0.25775	-1.95596	1
ENSG00000197444	OGDHL	24.5411	95.5631	0.259718	-1.94498	1
ENSG00000229056	AC020571.3	3.54214	14.7096	0.259726	-1.94494	0.995506
ENSG00000160326	SLC2A6	11.9658	46.7911	0.26166	-1.93423	0.999986
ENSG00000134107	BHLHE40	235.212	896.888	0.262563	-1.92926	1
ENSG00000102870	ZNF629	10.647	41.6032	0.262582	-1.92916	0.96842
ENSG00000182983	ZNF662	3.14672	12.9196	0.264952	-1.9162	0.997192
ENSG00000186306	OR10T2	2.56083	10.6772	0.265699	-1.91214	0.995201
ENSG00000176320	RP11-404O13.5	97.1007	363.999	0.267517	-1.9023	1
ENSG00000110811	P3H3	19.0021	71.9427	0.267953	-1.89995	1
ENSG00000163516	ANKZF1	382.027	1425.79	0.268134	-1.89898	0.996315
ENSG00000088367	EPB41L1	63.8792	239.088	0.268329	-1.89792	1
ENSG00000114023	FAM162A	195.146	725.678	0.269294	-1.89275	0.999988
ENSG00000186352	ANKRD37	28.6351	107.098	0.269935	-1.88932	0.999998
ENSG00000218052	ADAMTS7P4	14.9651	56.2165	0.271079	-1.88322	0.999984
ENSG00000231878	SNRPFP1	3.52524	13.9461	0.272391	-1.87625	0.972172
ENSG00000136573	BLK	50.7197	187.149	0.272473	-1.87581	1
ENSG00000234722	LINC01287	12.9212	48.3027	0.273162	-1.87217	0.988386
ENSG00000123933	MXD4	97.8307	358.215	0.273868	-1.86845	1
ENSG00000264673	RP11-92B11.3	4.79699	18.4801	0.27434	-1.86596	0.978535
ENSG00000144824	PHLDB2	25.6897	94.3351	0.275213	-1.86138	0.999987
ENSG00000122012	SV2C	9.12363	33.5071	0.280364	-1.83463	0.98152
ENSG00000185432	METTL7A	24.6088	88.6175	0.280748	-1.83265	1
ENSG00000257550	RP11-793H13.3	23.9051	85.5928	0.282441	-1.82398	1
ENSG00000247774	PCED1B-AS1	13.6088	48.9396	0.283578	-1.81818	0.996693
ENSG00000105270	CLIP3	124.506	439.007	0.284221	-1.81492	1
ENSG00000125089	SH3TC1	190.94	667.87	0.286296	-1.80442	0.999926
ENSG00000103316	CRYM	5.59565	20.3379	0.288291	-1.7944	0.9999
ENSG00000231473	LINC00441	6.57969	23.5866	0.290272	-1.78452	0.999786
ENSG00000280893	PAGR1	44.5269	153.52	0.291775	-1.77707	0.999994
ENSG00000213600	XXcos-LUCA16.1	3.28028	12.1474	0.291954	-1.77618	0.95811
ENSG00000260272	RP11-20I23.1	38.9992	134.175	0.292641	-1.7728	0.999991
ENSG00000148700	ADD3	719.003	2456.4	0.292814	-1.77194	0.999956
ENSG00000162545	CAMK2N1	49.4199	168.354	0.295121	-1.76062	1
ENSG00000176842	IRX5	113.854	386.116	0.295557	-1.75849	0.999875
ENSG00000167680	SEMA6B	39.7951	134.919	0.296915	-1.75188	0.999394
ENSG00000281844	FBF1	16.6917	57.078	0.297067	-1.75114	0.996161
ENSG00000188452	CERKL	260.527	876.218	0.297633	-1.74839	1
ENSG00000214265	SNURF	21.6497	73.4984	0.29815	-1.74589	1
ENSG00000130592	LSP1	35.9827	121.354	0.298682	-1.74332	0.999998
ENSG00000164741	DLC1	4.27277	15.1719	0.298995	-1.74181	0.991633
ENSG00000124334	IL9R	56.4077	189.306	0.299363	-1.74003	0.999949
ENSG00000184156	KCNQ3	4.07551	14.4677	0.299891	-1.73749	0.958559
ENSG00000106415	GLCCI1	53.9482	180.005	0.301163	-1.73138	0.969658
ENSG00000249786	EAF1-AS1	39.7108	132.667	0.301307	-1.73069	1
ENSG00000189283	FHIT	25.0022	83.6379	0.302071	-1.72704	1
ENSG00000145911	N4BP3	45.0785	149.302	0.303683	-1.71936	1
ENSG00000214262	ANKRD36BP1	88.2384	290.718	0.304418	-1.71587	0.999865
ENSG00000188322	SBK1	220.425	722.628	0.305394	-1.71125	0.999023
ENSG00000277027	RMRP	4508.89	14755	0.305601	-1.71028	1
ENSG00000071575	TRIB2	69.266	227.29	0.305895	-1.70889	1
ENSG00000137193	PIM1	51.4546	168.652	0.306639	-1.70539	0.961039
ENSG00000278099	U1	254.613	824.521	0.309116	-1.69378	1
ENSG00000124429	POF1B	5.37486	18.1195	0.310931	-1.68533	0.991301
ENSG00000269469	CTD-3148I10.9	5.29646	17.8063	0.311976	-1.68049	0.951551
ENSG00000241990	PRR34-AS1	4.11394	13.9843	0.312662	-1.67733	0.988209
ENSG00000233593	RP4-665J23.1	15.985	51.824	0.313428	-1.67379	1
ENSG00000166349	RAG1	80.9699	258.694	0.313992	-1.6712	0.980922
ENSG00000219410	RP4-761J14.8	55.252	176.633	0.314267	-1.66994	1
ENSG00000152495	CAMK4	636.64	2022.75	0.314868	-1.66718	0.999653
ENSG00000211751	TRBV25-1	403.336	1281.39	0.314965	-1.66674	1
ENSG00000254806	SYS1-DBNDD2	23.3489	74.6849	0.316075	-1.66166	1
ENSG00000145362	ANK2	11.4244	36.8186	0.31726	-1.65626	0.967268
ENSG00000164106	SCRG1	26.9886	84.6997	0.32165	-1.63644	1
ENSG00000281397	Metazoa	14.1444	44.7458	0.321805	-1.63574	0.999789
ENSG00000164849	GPR146	30.9724	96.6747	0.32301	-1.63035	0.99998
ENSG00000106031	HOXA13	15.1828	47.6517	0.323955	-1.62614	1
ENSG00000140675	SLC5A2	17.5626	54.829	0.324945	-1.62173	0.998948
ENSG00000146021	KLHL3	37.7863	117.056	0.324973	-1.62161	1
ENSG00000159399	HK2	698.48	2141.81	0.326235	-1.61602	1
ENSG00000077984	CST7	16.9703	52.7607	0.326446	-1.61508	0.999583
ENSG00000068079	IFI35	36.3571	110.755	0.330537	-1.59711	1
ENSG00000121104	FAM117A	106.965	323.838	0.33108	-1.59475	0.999983
ENSG00000154783	FGD5	44.4678	134.071	0.333543	-1.58406	1
ENSG00000119547	ONECUT2	122.328	366.38	0.334566	-1.57964	1
ENSG00000111674	ENO2	620.718	1855.44	0.334675	-1.57917	0.981233
ENSG00000228294	BMS1P17	19.3887	58.6347	0.334934	-1.57805	0.984574
ENSG00000198753	PLXNB3	12.5524	38.2019	0.335123	-1.57724	0.996153
ENSG00000119950	MXI1	101.683	302.134	0.337374	-1.56758	0.99869
ENSG00000254187	CTB-78F1.1	13.2374	39.9303	0.337749	-1.56598	0.99774
ENSG00000127831	VIL1	16.4437	49.3848	0.338011	-1.56486	0.995369
ENSG00000038295	TLL1	18.6962	55.8566	0.339165	-1.55994	0.997606
ENSG00000276116	FUT8-AS1	6.53274	19.9215	0.340373	-1.55481	0.986104
ENSG00000114757	PEX5L	47.0692	138.488	0.341665	-1.54934	1
ENSG00000188641	DPYD	69.8178	204.632	0.342395	-1.54627	1
ENSG00000122884	P4HA1	545.556	1590.28	0.343212	-1.54283	1
ENSG00000063180	CA11	12.4042	36.6299	0.345356	-1.53384	0.999991
ENSG00000124785	NRN1	418.245	1209.28	0.346067	-1.53088	1
ENSG00000271793	RP11-321N4.5	39.82	115.197	0.347796	-1.52369	0.999999
ENSG00000267165	RP11-78A19.3	17.8318	51.9701	0.347834	-1.52353	0.999945
ENSG00000115457	IGFBP2	780.273	2231.61	0.349756	-1.51558	1
ENSG00000272741	RP11-447L10.1	12.7577	37.1601	0.349896	-1.515	0.987499
ENSG00000253477	RP11-1C8.4	17.9637	51.9683	0.350366	-1.51306	0.999992
ENSG00000164440	TXLNB	8.24072	24.13	0.351616	-1.50793	0.999358
ENSG00000272540	XXbac-BPG252P9.9	662.944	1885.28	0.351772	-1.50729	1
ENSG00000154162	CDH12	6.32666	18.6662	0.351988	-1.5064	0.95176
ENSG00000172780	RAB43	89.8411	255.275	0.352891	-1.50271	0.960756
ENSG00000270617	URGCP-MRPS24	92.5241	262.591	0.353277	-1.50113	0.994905
ENSG00000128383	APOBEC3A	16.6438	47.7914	0.353347	-1.50084	0.999962
ENSG00000214595	EML6	69.3945	197.073	0.35336	-1.50079	1
ENSG00000178562	CD28	494.721	1396.99	0.354307	-1.49693	1
ENSG00000261211	RP1-80N2.3	27.2147	76.7731	0.357628	-1.48347	1
ENSG00000228451	SDAD1P1	25.4541	71.5557	0.359092	-1.47757	0.999831
ENSG00000100504	PYGL	13.0154	36.765	0.360555	-1.47171	0.999999
ENSG00000177508	IRX3	253	702.137	0.360671	-1.47124	1
ENSG00000164120	HPGD	25.9193	72.4752	0.360945	-1.47015	1
ENSG00000177614	PGBD5	21.1937	59.2054	0.36202	-1.46586	0.98191
ENSG00000253305	PCDHGB6	5.78205	16.5917	0.362926	-1.46225	0.971195
ENSG00000249839	AC011330.5	45.8327	126.595	0.363932	-1.45826	0.999952
ENSG00000214455	RCN1P2	10.401	29.1248	0.36531	-1.45281	0.989088
ENSG00000233426	EIF3FP3	19.5359	53.7363	0.367974	-1.44233	0.999973
ENSG00000189233	NUGGC	34.8158	95.1247	0.368498	-1.44027	1
ENSG00000126460	PRRG2	11.6145	32.0372	0.369924	-1.4347	0.997881
ENSG00000277758	ABC7-42404400C24.1	36.0739	98.1527	0.369942	-1.43463	1
ENSG00000127989	MTERF1	30.2318	82.1326	0.370965	-1.43064	0.999993
ENSG00000115657	ABCB6	47.1504	127.578	0.371435	-1.42882	1
ENSG00000141562	NARF	455.39	1225.82	0.371691	-1.42783	1
ENSG00000261915	RP11-542C16.2	14.4962	39.5692	0.372313	-1.42541	0.998067
ENSG00000196566	RP11-57C13.3	18.5883	50.433	0.373247	-1.4218	0.998487
ENSG00000271780	RP11-1017G21.5	10.4141	28.4527	0.374283	-1.4178	0.992961
ENSG00000138650	PCDH10	111.417	297.696	0.375052	-1.41484	0.997275
ENSG00000164975	SNAPC3	408.418	1089.41	0.375112	-1.41461	1
ENSG00000272473	AC006273.4	10.2086	27.7767	0.375971	-1.41131	0.982396
ENSG00000270580	PKD1P6	50.4294	134.239	0.377412	-1.40579	0.999999
ENSG00000236263	RP11-263K19.6	16.4646	44.0278	0.379259	-1.39875	0.999852
ENSG00000230955	RP11-109P14.10	11.9289	31.9911	0.380166	-1.3953	0.986995
ENSG00000105649	RAB3A	22.5622	59.8724	0.380727	-1.39317	0.999579
ENSG00000127220	ABHD8	32.4829	85.749	0.381525	-1.39015	0.999911
ENSG00000170004	CHD3	2757.96	7217.46	0.382156	-1.38777	0.967615
ENSG00000206077	ZDHHC11B	7.67421	20.6749	0.382415	-1.38679	0.95606
ENSG00000103485	QPRT	203.624	531.108	0.38383	-1.38146	1
ENSG00000264229	RNU4ATAC	6.38559	17.2238	0.384186	-1.38012	0.969372
ENSG00000092096	SLC22A17	24.792	64.9969	0.384991	-1.3771	1
ENSG00000265369	PCAT18	43.4805	113.155	0.386296	-1.37222	1
ENSG00000112852	PCDHB2	25.7321	67.0976	0.386937	-1.36983	0.999734
ENSG00000196628	TCF4	73.9716	191.497	0.387483	-1.3678	1
ENSG00000158292	GPR153	82.9143	214.483	0.38765	-1.36717	0.999838
ENSG00000152969	JAKMIP1	118.27	305.609	0.38775	-1.3668	1
ENSG00000168785	TSPAN5	107.387	276.906	0.388641	-1.36349	1
ENSG00000124615	MOCS1	201.462	517.485	0.389753	-1.35937	1
ENSG00000201498	Y	6.53162	17.3453	0.38979	-1.35923	0.981034
ENSG00000281637	Metazoa	35.9051	92.6888	0.389847	-1.35902	0.999998
ENSG00000167771	RCOR2	34.5363	89.0927	0.390217	-1.35765	0.999824
ENSG00000172361	CFAP53	14.7088	38.2522	0.390513	-1.35656	0.960971
ENSG00000106397	PLOD3	88.6619	227.281	0.391106	-1.35437	1
ENSG00000169957	ZNF768	57.2595	146.433	0.392589	-1.34891	1
ENSG00000233757	AC092835.2	40.2724	103.108	0.392801	-1.34813	1
ENSG00000208892	SNORA49	9.40401	24.505	0.393071	-1.34714	0.996917
ENSG00000214940	NPIPA8	25.3889	64.6891	0.395987	-1.33648	0.988616
ENSG00000277301	RP5-1184F4.7	26.496	67.449	0.396196	-1.33571	1
ENSG00000152256	PDK1	883.447	2229.33	0.396386	-1.33502	1
ENSG00000123159	GIPC1	72.2006	182.665	0.396505	-1.33459	1
ENSG00000257379	RP11-793H13.8	123.808	312.461	0.396962	-1.33293	1
ENSG00000225885	AC023590.1	32.1305	81.2285	0.398341	-1.32792	0.985341
ENSG00000243155	RP11-46A10.5	26.3847	66.6969	0.398978	-1.32562	1
ENSG00000165511	C10orf25	96.5305	242.395	0.399169	-1.32493	1
ENSG00000168824	D4S234E	58.0874	145.228	0.401524	-1.31644	0.999641
ENSG00000183020	AP2A2	530.591	1321.51	0.401672	-1.31591	1
ENSG00000111913	FAM65B	234.962	584.918	0.402085	-1.31443	0.999463
ENSG00000115548	KDM3A	759.081	1888.09	0.402155	-1.31418	1
ENSG00000133454	MYO18B	4283.83	10636.5	0.402769	-1.31197	0.978118
ENSG00000099875	MKNK2	943.713	2332.52	0.404686	-1.30512	0.953289
ENSG00000268189	AC005785.2	13.7582	34.4478	0.405876	-1.30089	0.97096
ENSG00000188404	SELL	174.619	428.662	0.407879	-1.29379	1
ENSG00000235655	H3F3AP4	233.666	571.378	0.409341	-1.28862	0.985175
ENSG00000109814	UGDH	71.7468	175.74	0.409517	-1.288	0.997122
ENSG00000169992	NLGN2	82.6425	202.344	0.409522	-1.28799	0.999941
ENSG00000259330	INAFM2	41.3364	100.958	0.411631	-1.28058	0.99994
ENSG00000263360	RN7SL134P	16.237	39.9518	0.41195	-1.27946	0.999957
ENSG00000134594	RAB33A	65.0094	158.264	0.412161	-1.27872	1
ENSG00000180340	FZD2	17.9695	43.9146	0.414206	-1.27158	0.999894
ENSG00000069667	RORA	534.107	1288.86	0.414573	-1.2703	0.999988
ENSG00000213694	S1PR3	119.081	287.655	0.414736	-1.26973	0.998099
ENSG00000170525	PFKFB3	544.636	1313.66	0.414762	-1.26964	0.999982
ENSG00000278134	RP11-12A20.4	25.6948	62.4021	0.415284	-1.26783	0.999999
ENSG00000154874	CCDC144B	595.931	1435.34	0.415338	-1.26764	1
ENSG00000196593	ANKRD20A19P	26.3353	63.9219	0.41543	-1.26732	0.982388
ENSG00000132874	SLC14A2	48.1278	115.807	0.417477	-1.26023	0.999563
ENSG00000234719	RP11-166B2.1	15.1012	36.6358	0.41817	-1.25784	0.999056
ENSG00000259820	AC083843.1	57.5532	138.104	0.418321	-1.25732	0.999988
ENSG00000124507	PACSIN1	26.4503	63.6929	0.418709	-1.25598	1
ENSG00000160179	ABCG1	197.851	471.964	0.41967	-1.25267	0.999986
ENSG00000141756	FKBP10	24.6974	59.342	0.419863	-1.25201	0.988418
ENSG00000168405	CMAHP	223.101	531.299	0.420327	-1.25042	1
ENSG00000280755	AC009950.1	57.7253	137.671	0.420881	-1.24852	1
ENSG00000245680	ZNF585B	80.9098	192.556	0.421319	-1.24702	1
ENSG00000180644	PRF1	27.058	64.5437	0.422584	-1.24269	0.999976
ENSG00000133069	TMCC2	24.1429	57.5727	0.423114	-1.24088	0.999797
ENSG00000183621	ZNF438	58.3732	138.372	0.423424	-1.23982	1
ENSG00000164105	SAP30	178.405	420.847	0.424432	-1.23639	0.999996
ENSG00000178977	LINC00324	10.6015	25.4773	0.424605	-1.23581	0.951143
ENSG00000233937	CTC-338M12.4	32.8416	77.6073	0.425957	-1.23122	0.997457
ENSG00000088256	GNA11	82.2483	193.295	0.426622	-1.22897	1
ENSG00000196150	ZNF250	82.6899	192.776	0.430054	-1.21741	0.999999
ENSG00000229649	RP11-107I14.4	12.9854	30.6616	0.430491	-1.21595	0.96738
ENSG00000229644	NAMPTP1	74.3172	172.813	0.431283	-1.21329	1
ENSG00000264812	RP13-20L14.4	41.8061	97.0263	0.433071	-1.20732	0.995984
ENSG00000166046	TCP11L2	41.9538	97.1067	0.434229	-1.20347	0.978773
ENSG00000150593	PDCD4	302.886	694.684	0.436311	-1.19657	1
ENSG00000177954	RPS27	1644.5	3765.27	0.436811	-1.19492	0.999775
ENSG00000105650	PDE4C	34.2405	78.824	0.437077	-1.19404	1
ENSG00000272695	GAS6-AS2	20.0253	46.2972	0.43711	-1.19393	0.996154
ENSG00000153253	SCN3A	66.9548	153.571	0.437363	-1.1931	1
ENSG00000128849	CGNL1	11.645	27.1001	0.437509	-1.19262	0.956576
ENSG00000170464	DNAJC18	49.2398	112.839	0.438245	-1.19019	0.999966
ENSG00000233220	LINC00167	11.9583	27.7667	0.438275	-1.19009	0.986578
ENSG00000068724	TTC7A	206.562	471.676	0.438381	-1.18974	1
ENSG00000138336	TET1	487.332	1111.3	0.438714	-1.18865	1
ENSG00000164638	SLC29A4	146.451	334.266	0.438759	-1.1885	1
ENSG00000212864	RNF208	37.112	84.974	0.439226	-1.18696	0.999999
ENSG00000244491	RP3-508I15.18	50.3348	115.052	0.43933	-1.18662	0.99952
ENSG00000279119	AC006449.2	30.4246	69.7013	0.439522	-1.18599	0.997248
ENSG00000268403	CTD-2371O3.3	31.6968	72.5916	0.439549	-1.1859	0.993646
ENSG00000261279	ULK4P1	16.5425	37.9468	0.441474	-1.1796	0.99396
ENSG00000162738	VANGL2	108.514	245.339	0.443154	-1.17412	1
ENSG00000175662	TOM1L2	101.577	229.414	0.44368	-1.17241	1
ENSG00000101004	NINL	244.032	548.017	0.445681	-1.16592	0.999985
ENSG00000181626	ANKRD62	18.3023	41.5317	0.4457	-1.16586	0.997189
ENSG00000114107	CEP70	371.258	832.357	0.446282	-1.16397	1
ENSG00000225783	MIAT	90.1278	202.289	0.446568	-1.16305	0.989051
ENSG00000175040	CHST2	165.273	369.757	0.447538	-1.15992	1
ENSG00000184206	GOLGA6L4	80.6971	180.368	0.448551	-1.15666	0.996518
ENSG00000178338	ZNF354B	53.9176	120.435	0.449409	-1.1539	0.999983
ENSG00000177721	ANXA2R	133.944	298.263	0.449775	-1.15272	0.984007
ENSG00000060558	GNA15	501.261	1113.92	0.450183	-1.15142	1
ENSG00000213442	RPL18AP3	1030.5	2279.17	0.452229	-1.14487	1
ENSG00000186480	INSIG1	1017.87	2249.63	0.452552	-1.14385	0.961514
ENSG00000125735	TNFSF14	16.1195	36.0553	0.452784	-1.14311	0.991454
ENSG00000273018	CTD-2303H24.2	198.342	438.076	0.453227	-1.1417	1
ENSG00000005448	WDR54	143.696	317.354	0.453441	-1.14101	1
ENSG00000133247	SUV420H2	101.9	224.596	0.454618	-1.13727	1
ENSG00000260669	AL136419.6	49.813	109.75	0.455741	-1.13371	0.999493
ENSG00000184937	WT1	98.5247	216.464	0.456099	-1.13258	0.996327
ENSG00000233974	RP11-823P9.3	12.4995	27.8253	0.456556	-1.13114	0.991849
ENSG00000081181	ARG2	99.9016	218.651	0.457831	-1.12711	1
ENSG00000225205	AC093818.1	14.7764	32.6641	0.458605	-1.12468	0.9901
ENSG00000162032	SPSB3	95.0244	207.524	0.458876	-1.12382	0.998526
ENSG00000068971	PPP2R5B	33.1677	72.7179	0.458913	-1.12371	0.977243
ENSG00000263535	AK4P1	18.3941	40.4874	0.459337	-1.12238	0.987913
ENSG00000170485	NPAS2	114.238	248.197	0.461088	-1.11689	0.99999
ENSG00000119147	C2orf40	60.0492	130.671	0.461095	-1.11686	0.999921
ENSG00000076706	MCAM	26.8913	58.7417	0.461237	-1.11642	0.999962
ENSG00000162373	BEND5	52.1412	113.403	0.461572	-1.11537	0.964737
ENSG00000234377	RNF219-AS1	40.1406	87.352	0.461843	-1.11453	1
ENSG00000276839	Metazoa	38.4167	83.4112	0.462991	-1.11095	0.999553
ENSG00000245385	RP11-334E6.10	37.41	80.9844	0.464427	-1.10647	1
ENSG00000198795	ZNF521	369.051	789.12	0.467928	-1.09564	1
ENSG00000264910	RN7SL525P	93.0836	199.07	0.468597	-1.09358	0.999999
ENSG00000177732	SOX12	305.751	652.551	0.468853	-1.09279	1
ENSG00000279020	C18orf15	18.0492	38.8937	0.469198	-1.09173	0.997807
ENSG00000158473	CD1D	96.9352	206.341	0.470747	-1.08698	1
ENSG00000136305	CIDEB	72.1463	153.484	0.471351	-1.08512	0.999886
ENSG00000269987	RP3-430N8.11	44.3794	94.4995	0.471728	-1.08397	1
ENSG00000080854	IGSF9B	165.032	350.093	0.471962	-1.08326	1
ENSG00000238121	LINC00426	89.2778	188.824	0.473858	-1.07747	1
ENSG00000136111	TBC1D4	982.404	2072.86	0.474032	-1.07694	1
ENSG00000275139	RP1-101D8.1	13.556	28.9358	0.475303	-1.07308	0.964222
ENSG00000203411	Metazoa	24.0996	50.9486	0.476878	-1.06831	0.997325
ENSG00000034510	TMSB10	1310.63	2739.82	0.478433	-1.06361	1
ENSG00000100629	CEP128	114.145	238.085	0.48025	-1.05814	1
ENSG00000180354	MTURN	35.6896	74.6686	0.480588	-1.05713	0.99984
ENSG00000186854	TRABD2A	34.5946	72.3773	0.480674	-1.05687	0.956145
ENSG00000072609	CHFR	39.4729	82.4509	0.48111	-1.05556	0.999911
ENSG00000250942	ENPP7P11	15.1371	31.794	0.482224	-1.05223	0.967953
ENSG00000125124	BBS2	213.894	443.617	0.482597	-1.05111	0.993423
ENSG00000155980	KIF5A	33.5138	69.6884	0.483694	-1.04783	0.999849
ENSG00000272143	FGF14-AS2	27.3875	57.0149	0.483761	-1.04763	0.965988
ENSG00000171105	INSR	235.822	487.85	0.483788	-1.04755	0.991687
ENSG00000126870	WDR60	261.863	540.597	0.484754	-1.04467	0.999991
ENSG00000133805	AMPD3	169.167	349.281	0.484883	-1.04429	1
ENSG00000164104	HMGB2	1673.8	3450	0.485215	-1.0433	1
ENSG00000233056	ERVH48-1	35.5793	73.6934	0.485427	-1.04267	0.999996
ENSG00000265439	RN7SL811P	92.8511	191.302	0.486372	-1.03987	0.996418
ENSG00000266086	RP11-159D12.5	52.5132	108.348	0.486454	-1.03962	0.999905
ENSG00000080493	SLC4A4	193.807	398.141	0.487264	-1.03722	1
ENSG00000107104	KANK1	124.96	256.662	0.487618	-1.03618	0.999999
ENSG00000127507	ADGRE2	77.8148	159.873	0.487933	-1.03525	1
ENSG00000164603	C7orf60	121.591	249.363	0.488378	-1.03393	1
ENSG00000246859	STARD4-AS1	60.6207	124.291	0.489275	-1.03128	0.999624
ENSG00000139687	RB1	2171.17	4436.26	0.489458	-1.03074	1
ENSG00000133243	BTBD2	646.806	1321	0.48978	-1.0298	1
ENSG00000150347	ARID5B	655.033	1336.55	0.490237	-1.02845	0.963591
ENSG00000196456	ZNF775	115.421	234.587	0.49283	-1.02084	0.992007
ENSG00000186918	ZNF395	304.665	618.381	0.49299	-1.02037	1
ENSG00000173366	RP11-330H6.5	41.4948	84.5512	0.49302	-1.02028	0.967095
ENSG00000130770	ATPIF1	378.894	768.055	0.493564	-1.01869	1
ENSG00000173581	CCDC106	58.6631	119.067	0.494286	-1.01658	0.954683
ENSG00000269397	CTB-92J24.2	26.8697	54.6632	0.495022	-1.01443	0.9995
ENSG00000105855	ITGB8	39.2017	79.5184	0.495376	-1.0134	0.989692
ENSG00000221821	C6orf226	17.1993	35.084	0.495638	-1.01264	0.965757
ENSG00000064961	HMG20B	389.885	785.374	0.496673	-1.00963	1
ENSG00000274270	RP11-34F20.7	27.1642	55.0055	0.497282	-1.00786	0.963482
ENSG00000137871	ZNF280D	396.096	796.408	0.49759	-1.00697	0.971102
ENSG00000108187	PBLD	57.6053	116.143	0.497614	-1.0069	0.999962
ENSG00000218175	AC016739.2	406.805	817.706	0.497726	-1.00658	1
ENSG00000271046	RP11-138I18.2	24.7176	50.0396	0.497734	-1.00655	0.997487
ENSG00000214193	SH3D21	55.3683	111.602	0.497817	-1.00631	0.999999
ENSG00000277978	RP11-403P17.6	24.4175	49.4249	0.497852	-1.00621	0.999915
ENSG00000279149	RP11-374F3.5	25.2002	50.9323	0.49848	-1.00439	0.96241
ENSG00000226791	AC109826.1	28.748	57.9923	0.498968	-1.00298	0.999951
ENSG00000118557	PMFBP1	18.781	37.9917	0.499299	-1.00202	0.975684
ENSG00000027075	PRKCH	664.263	1329.91	0.49962	-1.0011	1
ENSG00000232464	CTA-125H2.1	34.0549	68.5268	0.499702	-1.00086	0.999881
ENSG00000010278	CD9	52.9596	106.311	0.499928	-1.00021	0.999967
ENSG00000131187	F12	154.753	77.0994	2.0023	1.00166	0.987458
ENSG00000004399	PLXND1	2355.71	1175.05	2.00446	1.00321	0.973095
ENSG00000133106	EPSTI1	82.0469	40.7105	2.00608	1.00438	0.999272
ENSG00000174705	SH3PXD2B	292.884	145.641	2.0084	1.00605	1
ENSG00000272604	RP11-251G23.5	39.0529	19.2531	2.0087	1.00626	0.997427
ENSG00000166444	ST5	167.258	83.0703	2.00889	1.0064	0.999934
ENSG00000197381	ADARB1	1517.24	754.887	2.00939	1.00676	1
ENSG00000122121	XPNPEP2	40.9962	20.2082	2.0099	1.00713	0.988362
ENSG00000279310	RP11-123O10.1	34.3087	16.8667	2.01156	1.00831	0.950041
ENSG00000175048	ZDHHC14	120.132	59.521	2.01192	1.00857	0.999993
ENSG00000198692	EIF1AY	132.335	65.5267	2.01375	1.00988	1
ENSG00000204054	LINC00963	373.85	185.157	2.01703	1.01223	1
ENSG00000182287	AP1S2	354.05	175.02	2.02072	1.01487	1
ENSG00000147592	LACTB2	152.072	74.9607	2.02356	1.01689	1
ENSG00000091844	RGS17	200.912	98.9668	2.02619	1.01877	0.999999
ENSG00000143797	MBOAT2	338.595	166.899	2.02643	1.01894	1
ENSG00000005469	CROT	135.505	66.5197	2.03124	1.02236	0.997916
ENSG00000101986	ABCD1	162.588	79.6473	2.03646	1.02606	1
ENSG00000139178	C1RL	194.678	95.3297	2.03806	1.02719	1
ENSG00000139044	B4GALNT3	171.269	83.7106	2.04129	1.02948	1
ENSG00000112149	CD83	297.802	145.665	2.04174	1.0298	1
ENSG00000260804	PKI55	243.115	118.85	2.04226	1.03017	0.997965
ENSG00000111254	AKAP3	58.2051	28.2947	2.04324	1.03086	0.99975
ENSG00000160183	TMPRSS3	261.196	127.411	2.04694	1.03347	1
ENSG00000261167	RP11-517B11.7	67.1415	32.5557	2.05023	1.03578	0.999968
ENSG00000140836	ZFHX3	445.933	217.062	2.05258	1.03744	0.995847
ENSG00000269604	AC005523.2	550.705	267.198	2.05955	1.04233	1
ENSG00000183087	GAS6	156.445	75.4587	2.06793	1.04819	0.999993
ENSG00000134202	GSTM3	390.451	188.385	2.07049	1.04997	1
ENSG00000198369	SPRED2	1119.76	540.542	2.07081	1.0502	0.996125
ENSG00000077616	NAALAD2	107.032	51.473	2.07155	1.05071	1
ENSG00000235272	FAM103A2P	106.732	51.3038	2.07253	1.05139	0.992594
ENSG00000171084	FAM86JP	91.0103	43.6004	2.07808	1.05525	0.978645
ENSG00000145569	FAM105A	41.3563	19.6562	2.08327	1.05885	0.982848
ENSG00000154447	SH3RF1	252.267	120.877	2.0836	1.05908	1
ENSG00000118407	FILIP1	29.9559	14.1764	2.08433	1.05958	0.968257
ENSG00000155438	NIFK	931.393	446.298	2.08602	1.06075	0.999882
ENSG00000185920	PTCH1	493.085	236.163	2.08617	1.06086	0.977527
ENSG00000135457	TFCP2	314.869	150.704	2.08661	1.06116	1
ENSG00000119714	GPR68	195.512	93.3223	2.09063	1.06394	1
ENSG00000110090	CPT1A	3756.88	1795.25	2.09245	1.06519	1
ENSG00000138131	LOXL4	37.5982	17.7584	2.09404	1.06629	0.982524
ENSG00000266074	BAHCC1	2332.82	1113.36	2.09492	1.06689	0.980252
ENSG00000260257	RP5-1085F17.3	202.394	96.296	2.09751	1.06868	0.999999
ENSG00000180422	LINC00304	40.1263	18.9329	2.09759	1.06873	0.99531
ENSG00000222041	LINC00152	225.601	106.908	2.10635	1.07475	0.9948
ENSG00000130584	ZBTB46	154.715	73.243	2.10667	1.07497	1
ENSG00000197971	MBP	1320.6	626.568	2.10701	1.0752	0.990086
ENSG00000187555	USP7	7827.52	3714.41	2.10723	1.07535	0.999944
ENSG00000240288	GHRLOS	103.149	48.7334	2.10805	1.07591	0.999998
ENSG00000169857	AVEN	99.5586	46.9918	2.10976	1.07708	0.999946
ENSG00000274922	RP11-88E10.5	75.5285	35.5976	2.11001	1.07725	0.999904
ENSG00000068650	ATP11A	1252.69	592.862	2.11225	1.07878	1
ENSG00000276027	RNU12	96.5008	45.4671	2.11323	1.07945	1
ENSG00000134470	IL15RA	66.7108	31.3548	2.11425	1.08015	0.999826
ENSG00000104290	FZD3	533.405	251.89	2.11595	1.08131	1
ENSG00000163625	WDFY3	1317.49	621.915	2.11776	1.08254	1
ENSG00000100350	FOXRED2	2046.02	965.858	2.11791	1.08264	0.996158
ENSG00000116285	ERRFI1	45.1681	21.1224	2.11849	1.08304	0.996392
ENSG00000155016	CYP2U1	128.781	60.5112	2.12125	1.08492	1
ENSG00000163082	SGPP2	56.6427	26.4858	2.12267	1.08588	0.994596
ENSG00000280721	AC133644.2	56.4128	26.3585	2.12418	1.08691	0.984957
ENSG00000166257	SCN3B	40.5888	18.9049	2.12463	1.08721	0.974253
ENSG00000155660	PDIA4	2427.96	1142.09	2.12553	1.08782	0.999997
ENSG00000142207	URB1	2909.5	1367.47	2.12734	1.08905	0.999999
ENSG00000145390	USP53	228.642	107.217	2.12857	1.08988	0.999975
ENSG00000243789	JMJD7	76.8208	35.8645	2.13013	1.09094	0.999826
ENSG00000109586	GALNT7	1124.65	526.346	2.13591	1.09485	1
ENSG00000075275	CELSR1	68.5442	31.8669	2.13753	1.09595	0.960489
ENSG00000186073	C15orf41	282.524	131.762	2.14095	1.09825	1
ENSG00000162543	UBXN10	111.189	51.7292	2.14114	1.09838	1
ENSG00000162430	SEPN1	399.363	186.218	2.14229	1.09915	1
ENSG00000225930	DKFZP434L187	98.8231	45.9101	2.14317	1.09975	0.999999
ENSG00000174946	GPR171	159.998	74.2295	2.14962	1.10408	0.999944
ENSG00000155629	PIK3AP1	195.594	90.5394	2.15552	1.10804	0.999768
ENSG00000163697	APBB2	546.602	253.374	2.15558	1.10808	1
ENSG00000152894	PTPRK	969.611	449.477	2.15623	1.10851	1
ENSG00000100219	XBP1	847.259	391.427	2.16342	1.11332	0.999997
ENSG00000183010	PYCR1	406.085	187.479	2.16369	1.11349	0.999999
ENSG00000271303	SRXN1	491.947	226.419	2.17078	1.11821	0.997922
ENSG00000228915	OR7E128P	43.8705	20.0014	2.17135	1.11859	0.999879
ENSG00000163710	PCOLCE2	63.4826	28.9936	2.17431	1.12056	0.994308
ENSG00000103034	NDRG4	68.4017	31.2559	2.17432	1.12056	0.998436
ENSG00000226479	TMEM185B	380.997	174.802	2.17706	1.12238	1
ENSG00000180921	FAM83H	408.348	187.049	2.18073	1.12481	0.99985
ENSG00000171428	NAT1	52.5241	23.8275	2.18564	1.12806	0.99998
ENSG00000174944	P2RY14	207.996	94.9295	2.18636	1.12853	1
ENSG00000157193	LRP8	2008.72	914.851	2.19519	1.13434	0.996905
ENSG00000185437	SH3BGR	60.8792	27.5193	2.1959	1.13481	0.999982
ENSG00000164099	PRSS12	190.194	86.2686	2.19945	1.13714	0.999905
ENSG00000272405	RP11-284F21.10	575.19	260.914	2.20279	1.13933	0.99922
ENSG00000239570	SETP11	35.031	15.6728	2.20621	1.14157	0.973978
ENSG00000147799	ARHGAP39	65.7995	29.5455	2.21164	1.14511	0.999999
ENSG00000115183	TANC1	683.019	308.109	2.21533	1.14752	0.998362
ENSG00000186523	FAM86B1	161.246	72.5209	2.21714	1.1487	1
ENSG00000229953	RP11-284F21.7	98.3401	44.102	2.21943	1.15019	0.999887
ENSG00000105173	CCNE1	93.1541	41.6912	2.22335	1.15273	0.986969
ENSG00000102996	MMP15	123.187	55.1515	2.22526	1.15398	0.999873
ENSG00000072210	ALDH3A2	459.93	205.992	2.23051	1.15737	1
ENSG00000174384	RP11-313P13.4	96.2774	42.9497	2.23086	1.1576	0.999769
ENSG00000198945	L3MBTL3	193.165	86.2337	2.23464	1.16004	1
ENSG00000112559	MDFI	74.1696	32.977	2.23505	1.16031	0.999999
ENSG00000109265	KIAA1211	102.571	45.5326	2.24244	1.16507	0.974747
ENSG00000003249	DBNDD1	81.6395	36.1642	2.24453	1.16641	0.999998
ENSG00000144230	GPR17	134.735	59.8185	2.24458	1.16644	0.95283
ENSG00000109099	PMP22	149.49	66.3793	2.24501	1.16672	0.97191
ENSG00000264630	PRKCA-AS1	48.0072	21.1573	2.2469	1.16794	0.959982
ENSG00000280385	AP000648.5	660.327	292.317	2.25733	1.17462	1
ENSG00000184014	DENND5A	594.795	262.767	2.26178	1.17746	0.996108
ENSG00000128965	CHAC1	190.022	83.7531	2.26316	1.17834	0.998981
ENSG00000213121	RP11-306O13.1	1986.07	875.273	2.26855	1.18177	1
ENSG00000168386	FILIP1L	102.832	45.0913	2.26995	1.18266	0.99395
ENSG00000029153	ARNTL2	894.512	393.725	2.27071	1.18314	0.999671
ENSG00000205885	C1RL-AS1	260.914	114.19	2.28069	1.18947	1
ENSG00000135535	CD164	4604.72	2017.35	2.28232	1.1905	1
ENSG00000243107	AC000120.7	41.9659	18.1701	2.28306	1.19097	0.997982
ENSG00000099725	PRKY	95.3296	41.4527	2.28804	1.19411	0.995708
ENSG00000167553	TUBA1C	2363.74	1032.86	2.28807	1.19413	1
ENSG00000228903	RASA4CP	188.187	81.9547	2.29031	1.19554	1
ENSG00000060982	BCAT1	5504.36	2388.05	2.30476	1.20461	0.999709
ENSG00000005249	PRKAR2B	241.923	104.698	2.30599	1.20539	1
ENSG00000204991	SPIRE2	386.505	167.386	2.30613	1.20548	1
ENSG00000176463	SLCO3A1	607.921	262.799	2.31138	1.20876	1
ENSG00000151062	CACNA2D4	232.468	100.344	2.31179	1.20901	1
ENSG00000125630	POLR1B	1064.92	459.597	2.316	1.21164	1
ENSG00000116096	SPR	321.927	138.134	2.32693	1.21843	1
ENSG00000221947	XKR9	222.751	95.3443	2.33104	1.22097	1
ENSG00000085117	CD82	1470.8	630.28	2.33276	1.22204	1
ENSG00000273319	RP11-138A9.2	142.89	61.0361	2.33286	1.2221	0.999788
ENSG00000183054	RGPD6	838.598	359.052	2.33419	1.22292	0.996112
ENSG00000212123	PRR22	73.931	31.3962	2.33875	1.22574	0.999991
ENSG00000105926	MPP6	794.619	339.084	2.34194	1.22771	0.999921
ENSG00000224959	AC017002.2	61.0719	25.8349	2.34437	1.2292	0.996286
ENSG00000111424	VDR	207.547	88.2051	2.34726	1.23098	0.999993
ENSG00000239264	TXNDC5	1650.73	702.34	2.3496	1.23242	0.999289
ENSG00000117020	AKT3	133.942	56.7275	2.35219	1.23401	1
ENSG00000172985	SH3RF3	231.688	98.2646	2.35262	1.23427	0.987888
ENSG00000117450	PRDX1	4867.47	2066.46	2.35521	1.23586	0.986982
ENSG00000166123	GPT2	204.232	86.4039	2.35779	1.23743	0.999999
ENSG00000162777	DENND2D	802.144	339.458	2.36151	1.23971	1
ENSG00000274605	RP11-12G12.7	60.3102	25.2991	2.36363	1.241	0.999999
ENSG00000129993	CBFA2T3	600.086	253.576	2.36447	1.24152	1
ENSG00000173114	LRRN3	34.6588	14.4411	2.36448	1.24153	0.999084
ENSG00000203737	GPR52	20.5456	8.44139	2.37277	1.24657	0.985706
ENSG00000272325	NUDT3	2678.68	1128.28	2.37368	1.24712	1
ENSG00000257941	RP11-290L1.4	26.4366	10.9092	2.37592	1.24849	0.952475
ENSG00000171132	PRKCE	611.945	257.294	2.37637	1.24876	0.956513
ENSG00000131773	KHDRBS3	120.813	50.5273	2.38076	1.25143	1
ENSG00000175866	BAIAP2	20.7938	8.46893	2.39344	1.25909	0.9535
ENSG00000175029	CTBP2	318.462	132.613	2.39747	1.26151	1
ENSG00000065809	FAM107B	501.423	208.618	2.40102	1.26365	0.99999
ENSG00000165802	NSMF	50.9043	20.9611	2.40334	1.26504	0.999983
ENSG00000137825	ITPKA	64.0236	26.3815	2.40679	1.26711	0.997257
ENSG00000165521	EML5	353.713	146.575	2.40957	1.26878	1
ENSG00000087086	FTL	7533.16	3125.51	2.41005	1.26906	1
ENSG00000138623	SEMA7A	317.738	131.343	2.41509	1.27207	1
ENSG00000265912	RP11-583F2.2	41.7929	17.0691	2.41723	1.27336	0.997723
ENSG00000143674	MLK4	458.467	189.403	2.41777	1.27368	1
ENSG00000121297	TSHZ3	458.53	188.832	2.4254	1.27822	0.994702
ENSG00000116991	SIPA1L2	498.25	205.199	2.42552	1.27829	1
ENSG00000158966	CACHD1	245.957	100.991	2.43011	1.28102	1
ENSG00000249242	TMEM150C	162.156	66.4936	2.43058	1.2813	1
ENSG00000233695	GAS6-AS1	462.878	188.902	2.44749	1.2913	1
ENSG00000182718	ANXA2	892.099	364.139	2.44839	1.29184	1
ENSG00000266088	RP5-1028K7.2	74.742	30.0997	2.46485	1.3015	0.992958
ENSG00000275395	FCGBP	80.9141	32.521	2.47105	1.30513	0.998098
ENSG00000172965	MIR4435-2HG	224.309	90.5027	2.47236	1.30589	0.999987
ENSG00000128294	TPST2	476.307	191.83	2.48006	1.31037	1
ENSG00000166669	ATF7IP2	215.065	86.4146	2.48231	1.31169	0.954056
ENSG00000142528	ZNF473	669.896	269.309	2.48538	1.31347	1
ENSG00000070669	ASNS	812.301	326.508	2.48614	1.31391	1
ENSG00000080644	CHRNA3	296.077	118.85	2.48648	1.3141	0.997132
ENSG00000103257	SLC7A5	8635.27	3465.43	2.49167	1.31711	1
ENSG00000151164	RAD9B	88.766	35.3267	2.49679	1.32007	0.995318
ENSG00000260914	RP11-343C2.11	285.109	113.955	2.49702	1.32021	1
ENSG00000069011	PITX1	290.286	115.909	2.49956	1.32168	1
ENSG00000099250	NRP1	147.203	58.6213	2.50145	1.32276	0.999684
ENSG00000233058	LINC00884	59.9338	23.7244	2.50244	1.32333	0.999973
ENSG00000140859	KIFC3	86.5799	34.3427	2.50459	1.32457	1
ENSG00000038382	TRIO	742.978	296.359	2.50511	1.32488	1
ENSG00000121900	TMEM54	161.329	64.0308	2.51068	1.32808	0.998788
ENSG00000137563	GGH	183.805	72.9131	2.51308	1.32946	1
ENSG00000226380	AC058791.1	132.811	52.2891	2.52894	1.33853	0.999996
ENSG00000198691	ABCA4	87.944	34.4125	2.53877	1.34413	1
ENSG00000158715	SLC45A3	131.167	51.2752	2.54676	1.34867	1
ENSG00000154639	CXADR	202.771	79.2844	2.55016	1.35059	1
ENSG00000241945	PWP2	917.754	359.368	2.55218	1.35173	1
ENSG00000146904	EPHA1	84.0306	32.6528	2.55555	1.35363	0.999838
ENSG00000175764	TTLL11	171.175	66.7429	2.55593	1.35385	1
ENSG00000021826	CPS1	255.416	99.678	2.55654	1.35419	1
ENSG00000139800	ZIC5	188.462	73.4433	2.55811	1.35508	0.999818
ENSG00000205089	CCNI2	120.116	46.6794	2.56065	1.35651	1
ENSG00000160200	CBS	445.686	173.529	2.56498	1.35895	1
ENSG00000103522	IL21R	22.9317	8.69142	2.57049	1.36205	0.960405
ENSG00000137868	STRA6	323.458	125.497	2.57271	1.36329	1
ENSG00000126561	STAT5A	212.088	81.9662	2.58026	1.36752	1
ENSG00000112761	WISP3	33.1174	12.4662	2.60807	1.38298	0.996948
ENSG00000171033	PKIA	212.723	81.125	2.61468	1.38664	1
ENSG00000279191	RP11-803D5.1	134.38	50.9246	2.62679	1.3933	1
ENSG00000157240	FZD1	161.522	61.1938	2.6295	1.39479	0.999985
ENSG00000276529	AP001505.10	72.8247	27.3805	2.63725	1.39903	1
ENSG00000238098	ABCA17P	30.3252	11.2534	2.63997	1.40052	0.982896
ENSG00000178445	GLDC	216.374	81.7068	2.64063	1.40088	1
ENSG00000134716	CYP2J2	46.5893	17.336	2.65162	1.40687	0.999987
ENSG00000181631	P2RY13	92.9395	34.7731	2.65485	1.40863	0.989818
ENSG00000175352	NRIP3	556.748	209.231	2.65794	1.41031	1
ENSG00000177459	ERICH5	115.699	43.1339	2.66778	1.41564	0.999999
ENSG00000165895	ARHGAP42	234.195	87.4814	2.6699	1.41679	1
ENSG00000167315	ACAA2	923.398	345.289	2.67245	1.41816	1
ENSG00000223764	RP11-54O7.3	50.3902	18.585	2.67741	1.42084	0.999971
ENSG00000279348	RP11-566E18.1	168.805	62.585	2.68708	1.42604	1
ENSG00000279433	RP11-4B16.1	46.6294	17.0749	2.69359	1.42953	0.998562
ENSG00000197442	MAP3K5	223.971	82.8948	2.69419	1.42985	1
ENSG00000233864	TTTY15	115.918	42.5465	2.7094	1.43797	1
ENSG00000107281	NPDC1	272.382	99.5971	2.72832	1.44801	1
ENSG00000169884	WNT10B	46.8375	16.8106	2.74711	1.45792	0.996527
ENSG00000170837	GPR27	126.283	45.5611	2.75723	1.46322	0.99997
ENSG00000101665	SMAD7	70.7352	25.306	2.76891	1.46932	1
ENSG00000235781	XXbac-BPG249D20.9	74.4606	26.6499	2.76907	1.4694	0.999699
ENSG00000130340	SNX9	618.353	222.793	2.77247	1.47117	1
ENSG00000127824	TUBA4A	184.932	66.4568	2.77272	1.4713	1
ENSG00000141198	TOM1L1	243.197	87.4204	2.77429	1.47212	1
ENSG00000168779	SHOX2	32.2857	11.3403	2.78771	1.47908	0.999783
ENSG00000138814	PPP3CA	317.528	113.652	2.78795	1.4792	1
ENSG00000062282	DGAT2	101.983	36.3351	2.78823	1.47935	1
ENSG00000077238	IL4R	122.229	43.4523	2.79739	1.48408	1
ENSG00000221890	NPTXR	146.204	52.0112	2.79801	1.4844	1
ENSG00000070214	SLC44A1	796.907	283.104	2.81249	1.49185	1
ENSG00000064195	DLX3	116.331	40.9971	2.82085	1.49613	1
ENSG00000196917	HCAR1	61.9475	21.7033	2.82271	1.49708	0.999831
ENSG00000165757	KIAA1462	168.636	59.4968	2.82286	1.49716	0.99991
ENSG00000136158	SPRY2	134.005	46.9327	2.84051	1.50615	0.999998
ENSG00000154611	PSMA8	153.969	53.9009	2.84367	1.50775	1
ENSG00000186827	TNFRSF4	25.8353	8.83541	2.84553	1.5087	0.995391
ENSG00000104361	NIPAL2	212.86	74.538	2.84642	1.50915	1
ENSG00000267228	RP11-49K24.6	41.4258	14.2898	2.85029	1.51111	0.999916
ENSG00000134323	MYCN	105.963	36.8319	2.85798	1.51499	1
ENSG00000057657	PRDM1	64.4705	22.3001	2.85969	1.51586	0.999997
ENSG00000241532	AGGF1P3	45.1495	15.5325	2.86171	1.51688	0.999998
ENSG00000134278	SPIRE1	182.967	63.5999	2.86581	1.51894	1
ENSG00000099256	PRTFDC1	187.118	65.0473	2.86586	1.51897	1
ENSG00000183508	FAM46C	1323.73	461.533	2.86659	1.51934	1
ENSG00000259207	ITGB3	84.3021	29.1531	2.86761	1.51985	0.999947
ENSG00000160882	CYP11B1	28.5408	9.69644	2.87089	1.5215	0.998965
ENSG00000261668	RP11-50D9.3	64.5509	22.2211	2.87324	1.52268	1
ENSG00000112276	BVES	170.057	58.9215	2.87421	1.52317	1
ENSG00000114315	HES1	215.696	74.767	2.87547	1.5238	1
ENSG00000108684	ASIC2	29.6834	10.0629	2.87955	1.52585	0.981182
ENSG00000102755	FLT1	1616.89	558.137	2.89566	1.53389	1
ENSG00000070961	ATP2B1	553.145	189.931	2.90857	1.54031	1
ENSG00000267157	CTB-54O9.9	16.7667	5.50751	2.9137	1.54285	0.998749
ENSG00000251493	FOXD1	45.3031	15.2595	2.92151	1.54671	0.999973
ENSG00000248115	RP11-752D24.2	33.2382	11.1159	2.92504	1.54846	0.999817
ENSG00000105374	NKG7	240.797	82.0013	2.92766	1.54975	0.99163
ENSG00000163376	KBTBD8	533.653	181.587	2.93482	1.55327	1
ENSG00000181751	C5orf30	210.94	71.4925	2.94031	1.55597	1
ENSG00000204682	CASC10	15.7009	5.06891	2.95267	1.56202	0.978996
ENSG00000112419	PHACTR2	531.336	179.569	2.95486	1.56309	1
ENSG00000167880	EVPL	632.716	213.302	2.96283	1.56697	1
ENSG00000178193	RP4-682C21.5	18.6981	6.01156	2.98614	1.57828	0.951011
ENSG00000173334	TRIB1	24.2791	7.87718	2.98735	1.57887	0.97543
ENSG00000145246	ATP10D	281.095	93.7106	2.99162	1.58093	1
ENSG00000101384	JAG1	119.235	39.6025	2.99187	1.58105	1
ENSG00000255980	AP000439.1	105.838	35.1137	2.9928	1.5815	1
ENSG00000183018	SPNS2	297.993	98.7997	3.00849	1.58904	1
ENSG00000204850	CTB-158D10.3	31.1109	10.0875	3.00922	1.58939	0.998714
ENSG00000163590	PPM1L	266.89	88.4192	3.00992	1.58972	1
ENSG00000205946	USP17L6P	27.8703	9.00596	3.01071	1.5901	0.993045
ENSG00000105472	CLEC11A	352.974	116.92	3.01247	1.59095	1
ENSG00000163701	IL17RE	74.8152	24.5803	3.01291	1.59116	1
ENSG00000271590	RP11-181E10.3	19.6619	6.27404	3.01321	1.5913	0.993357
ENSG00000007264	MATK	95.1314	31.2437	3.02051	1.59479	1
ENSG00000091490	SEL1L3	568.719	187.585	3.02774	1.59824	1
ENSG00000196411	EPHB4	88.786	28.9772	3.03756	1.60291	1
ENSG00000121989	ACVR2A	100.101	32.6916	3.03853	1.60337	1
ENSG00000119946	CNNM1	177.285	57.9533	3.04583	1.60684	1
ENSG00000132692	BCAN	121.364	39.5811	3.04677	1.60728	1
ENSG00000256546	AC156455.1	63.7018	20.6389	3.04916	1.60841	0.989004
ENSG00000174028	FAM3C2	41.0798	13.2122	3.05087	1.60922	0.964075
ENSG00000184828	ZBTB7C	118.854	38.5861	3.06014	1.6136	1
ENSG00000140470	ADAMTS17	114.829	37.1851	3.06714	1.61689	1
ENSG00000118985	ELL2	84.1611	27.1005	3.07671	1.62139	1
ENSG00000251692	PTX4	50.5891	16.1881	3.07685	1.62145	0.999922
ENSG00000230699	RP11-54O7.1	120.836	38.9949	3.07873	1.62234	1
ENSG00000182968	SOX1	80.8564	25.9958	3.08028	1.62306	0.999994
ENSG00000183696	UPP1	87.0724	27.9261	3.08983	1.62753	1
ENSG00000100154	TTC28	868.315	280.329	3.09467	1.62979	1
ENSG00000181019	NQO1	255.18	81.9552	3.104	1.63413	1
ENSG00000151917	BEND6	90.3363	28.7628	3.11311	1.63836	1
ENSG00000226435	ANKRD18DP	58.9485	18.5785	3.12984	1.64609	1
ENSG00000200959	SNORA74A	86.2101	27.1808	3.1421	1.65173	1
ENSG00000113555	PCDH12	113.468	35.7165	3.15423	1.65729	1
ENSG00000088882	CPXM1	859.911	272.301	3.15496	1.65762	1
ENSG00000108932	SLC16A6	256.667	80.9089	3.16225	1.66095	1
ENSG00000278899	AL358852.1	16.1334	4.84354	3.16301	1.6613	0.99062
ENSG00000236698	EIF1AXP1	91.7897	28.6355	3.17687	1.6676	0.999946
ENSG00000204136	GGTA1P	16.7941	5.01817	3.18309	1.67043	0.969639
ENSG00000175894	TSPEAR	27.4892	8.32599	3.20217	1.67905	0.99814
ENSG00000103811	CTSH	303.673	93.9713	3.22266	1.68825	1
ENSG00000174672	BRSK2	245.51	75.5143	3.24003	1.69601	1
ENSG00000174136	RGMB	349.321	107.529	3.2408	1.69635	1
ENSG00000142102	ATHL1	1789.06	551.124	3.24468	1.69807	0.995602
ENSG00000143061	IGSF3	254.775	78.2188	3.24641	1.69884	1
ENSG00000275185	RP13-753N3.3	30.1743	9.009	3.25524	1.70276	0.996804
ENSG00000154310	TNIK	957.984	293.037	3.26625	1.70764	1
ENSG00000196914	ARHGEF12	2749.24	840.991	3.26803	1.70842	1
ENSG00000188818	ZDHHC11	133.712	40.487	3.28141	1.71432	1
ENSG00000246763	RGMB-AS1	20.0263	5.8335	3.28566	1.71618	0.958527
ENSG00000261602	CTD-2033A16.1	18.641	5.37705	3.30555	1.72489	0.981394
ENSG00000136052	SLC41A2	155.892	46.7373	3.31685	1.72981	1
ENSG00000166831	RBPMS2	29.3814	8.57117	3.32591	1.73375	0.996102
ENSG00000104894	CD37	511.901	153.479	3.32961	1.73535	0.999985
ENSG00000197461	PDGFA	208.328	61.8585	3.35351	1.74567	1
ENSG00000105928	DFNA5	202.651	60.0268	3.36123	1.74899	1
ENSG00000104341	LAPTM4B	1479.67	439.069	3.368	1.75189	1
ENSG00000271204	RP11-138A9.1	69.2465	20.1715	3.38837	1.76059	0.999999
ENSG00000181291	TMEM132E	41.495	11.9761	3.38979	1.7612	0.999939
ENSG00000164742	ADCY1	395.302	115.573	3.41251	1.77083	1
ENSG00000262664	OVCA2	113.564	32.9406	3.41993	1.77397	0.99999
ENSG00000138083	SIX3	65.9854	18.9797	3.42852	1.77758	0.999996
ENSG00000273445	RP11-1399P15.1	29.8886	8.44151	3.43234	1.77919	0.998588
ENSG00000186049	KRT73	16.9057	4.65623	3.43421	1.77998	0.987647
ENSG00000138771	SHROOM3	81.0319	23.2685	3.443	1.78367	0.999618
ENSG00000279057	CTD-3126B10.5	32.4304	9.14599	3.44534	1.78465	0.999719
ENSG00000174059	CD34	2377.51	689.318	3.44774	1.78565	1
ENSG00000226979	LTA	96.8059	27.807	3.44825	1.78587	1
ENSG00000184811	TUSC5	31.758	8.93848	3.44991	1.78656	0.999952
ENSG00000170899	GSTA4	40.0841	11.3362	3.45452	1.78849	1
ENSG00000151012	SLC7A11	1231.66	355.735	3.4597	1.79065	1
ENSG00000164236	ANKRD33B	469.347	134.486	3.48299	1.80032	1
ENSG00000173801	JUP	90.8006	25.3652	3.54206	1.82459	1
ENSG00000198948	MFAP3L	136.458	37.9015	3.57478	1.83786	1
ENSG00000205978	NYNRIN	37.148	10.0729	3.5912	1.84447	0.999963
ENSG00000070087	PFN2	241.785	66.8535	3.60201	1.8488	1
ENSG00000267261	CTD-2132N18.3	49.8075	13.5445	3.60501	1.85	1
ENSG00000278969	RP11-662I13.3	17.8103	4.66175	3.61002	1.85201	0.985882
ENSG00000046889	PREX2	1723.15	476.44	3.61466	1.85386	1
ENSG00000248383	PCDHAC1	19.0855	4.94371	3.65839	1.87121	0.999513
ENSG00000164070	HSPA4L	2134.34	581.45	3.66899	1.87538	1
ENSG00000232882	PHKA1P1	30.7138	8.08809	3.67315	1.87702	0.99962
ENSG00000100473	COCH	1121.89	301.607	3.71631	1.89387	1
ENSG00000101222	SPEF1	26.3373	6.78342	3.73122	1.89965	0.999874
ENSG00000273599	RP11-59C5.3	16.873	4.19369	3.77467	1.91635	0.997903
ENSG00000187079	TEAD1	480.074	125.974	3.80252	1.92696	1
ENSG00000104427	ZC2HC1A	94.0947	24.468	3.80256	1.92697	1
ENSG00000165072	MAMDC2	17.556	4.30577	3.8302	1.93742	0.972575
ENSG00000124208	TMEM189-UBE2V1	444.787	115.593	3.83864	1.94059	0.998153
ENSG00000261762	RP11-650L12.2	134.252	34.4007	3.87121	1.95278	1
ENSG00000137261	KIAA0319	101.32	25.8929	3.87136	1.95284	1
ENSG00000149243	KLHL35	168.172	43.1444	3.87286	1.9534	1
ENSG00000176387	HSD11B2	47.3292	11.9362	3.87464	1.95406	0.997823
ENSG00000279970	RP11-299G20.5	38.4371	9.62719	3.88008	1.95609	0.999858
ENSG00000133104	SPG20	815.238	209.059	3.89435	1.96138	1
ENSG00000096696	DSP	82.0591	20.6824	3.9146	1.96886	1
ENSG00000119138	KLF9	109.255	27.6067	3.9178	1.97004	1
ENSG00000170017	ALCAM	786.602	199.588	3.9356	1.97658	1
ENSG00000151224	MAT1A	135.924	34.1465	3.94816	1.98118	1
ENSG00000179431	FJX1	37.1287	9.10878	3.9542	1.98339	0.999572
ENSG00000177425	PAWR	555.867	140.278	3.95469	1.98357	1
ENSG00000121005	CRISPLD1	35.679	8.73738	3.95628	1.98415	1
ENSG00000261534	RP11-244O19.1	352.281	88.6349	3.96196	1.98621	1
ENSG00000130396	MLLT4	803.141	201.029	3.98956	1.99623	1
ENSG00000058866	DGKG	193.751	47.8065	4.029	2.01042	1
ENSG00000088538	DOCK3	266.648	65.5503	4.05034	2.01804	1
ENSG00000162399	BSND	10.9513	2.41365	4.06051	2.02166	0.95836
ENSG00000261371	PECAM1	2272.48	557.305	4.07555	2.027	1
ENSG00000144369	FAM171B	394.259	96.1382	4.08888	2.03171	1
ENSG00000158321	AUTS2	1291.22	313.768	4.11148	2.03966	1
ENSG00000120549	KIAA1217	178.357	43.045	4.11628	2.04134	1
ENSG00000239732	TLR9	35.0836	8.17962	4.14461	2.05124	1
ENSG00000132016	C19orf57	232.601	55.6363	4.1594	2.05637	1
ENSG00000135540	NHSL1	234.986	56.086	4.1685	2.05953	1
ENSG00000119771	KLHL29	392.116	93.6096	4.17609	2.06215	1
ENSG00000158089	GALNT14	189.416	45.0686	4.17633	2.06224	1
ENSG00000128040	SPINK2	44.3082	10.2882	4.19013	2.067	1
ENSG00000124762	CDKN1A	54.3796	12.6086	4.21697	2.07621	0.976058
ENSG00000105426	PTPRS	3779.93	894.548	4.22417	2.07867	1
ENSG00000182459	TEX19	170.352	39.7615	4.25357	2.08868	0.999999
ENSG00000143369	ECM1	150.566	35.084	4.25669	2.08973	0.999998
ENSG00000114805	PLCH1	182.211	42.386	4.26984	2.09418	1
ENSG00000206557	TRIM71	426.815	99.3641	4.28305	2.09864	1
ENSG00000157470	FAM81A	78.6285	17.9085	4.32086	2.11132	1
ENSG00000101493	ZNF516	144.687	33.0269	4.34282	2.11863	1
ENSG00000151693	ASAP2	343.137	78.575	4.35097	2.12134	1
ENSG00000163217	BMP10	22.8389	4.94672	4.36149	2.12482	0.999772
ENSG00000260317	RP11-48B3.4	21.3177	4.59685	4.36244	2.12514	0.998825
ENSG00000162711	NLRP3	57.7159	12.9029	4.37477	2.12921	1
ENSG00000173083	HPSE	165.524	37.4349	4.38762	2.13344	1
ENSG00000226205	AC007790.4	20.9921	4.48956	4.39171	2.13478	0.999973
ENSG00000064300	NGFR	16.4025	3.43657	4.40086	2.13779	0.996005
ENSG00000183837	PNMA3	122.753	27.5613	4.40732	2.1399	1
ENSG00000155974	GRIP1	57.9902	12.844	4.415	2.14241	0.999997
ENSG00000066629	EML1	173.033	38.5778	4.45168	2.15435	1
ENSG00000270574	RP11-171I2.2	34.1527	7.36979	4.45776	2.15632	0.999902
ENSG00000151914	DST	1386.32	308.439	4.4904	2.16684	1
ENSG00000185272	RBM11	36.0045	7.70267	4.50329	2.17098	1
ENSG00000241889	RP11-435F17.3	11.0759	2.16213	4.51197	2.17376	0.953626
ENSG00000185477	GPRIN3	199.432	43.8374	4.51917	2.17606	1
ENSG00000139926	FRMD6	129.709	28.2159	4.54971	2.18577	1
ENSG00000067646	ZFY	82.44	17.7533	4.56808	2.19159	1
ENSG00000235162	C12orf75	1627.85	355.91	4.57	2.19219	1
ENSG00000113594	LIFR	59.8445	12.78	4.57741	2.19453	1
ENSG00000108702	CCL1	10.9573	2.09685	4.58315	2.19634	0.96968
ENSG00000259319	RP11-293M10.6	66.4016	14.1677	4.59152	2.19897	1
ENSG00000182253	SYNM	64.9886	13.7904	4.61406	2.20604	1
ENSG00000138772	ANXA3	487.061	104.248	4.65896	2.22001	1
ENSG00000258525	RP11-829H16.3	154.923	32.85	4.67404	2.22467	1
ENSG00000196639	HRH1	115.349	24.2437	4.7005	2.23281	1
ENSG00000109832	DDX25	192.281	40.5184	4.71109	2.23606	1
ENSG00000280006	AC009060.2	199.543	42.0148	4.7161	2.23759	1
ENSG00000171115	GIMAP8	265.407	55.8446	4.7275	2.24108	1
ENSG00000100448	CTSG	1704.14	359.929	4.73077	2.24207	1
ENSG00000187017	ESPN	128.929	26.8637	4.74693	2.247	1
ENSG00000237667	LINC01115	51.3246	10.471	4.76636	2.25289	1
ENSG00000255730	CTC-435M10.3	140.709	28.3246	4.91575	2.29741	1
ENSG00000165626	BEND7	200.974	40.5148	4.92409	2.29986	1
ENSG00000100276	RASL10A	67.7768	13.4372	4.9339	2.30273	1
ENSG00000124780	KCNK17	15.2161	2.77338	4.9509	2.30769	0.997896
ENSG00000206127	GOLGA8O	287.172	56.4171	5.06307	2.34001	0.999403
ENSG00000184302	SIX6	490.002	95.3565	5.12238	2.35681	1
ENSG00000166073	GPR176	107.304	20.4072	5.18109	2.37326	1
ENSG00000109956	B3GAT1	37.9899	6.98957	5.20883	2.38096	1
ENSG00000267978	MAGEA9B	25.5669	4.5212	5.29752	2.40532	0.999993
ENSG00000140284	SLC27A2	1186.77	222.369	5.32962	2.41403	1
ENSG00000248468	RP11-517B11.4	11.6585	1.86833	5.36227	2.42284	0.986954
ENSG00000126822	PLEKHG3	343.633	62.9991	5.42813	2.44046	1
ENSG00000073792	IGF2BP2	214.154	39.096	5.43498	2.44228	1
ENSG00000189067	LITAF	475.33	87.1069	5.4377	2.443	1
ENSG00000164251	F2RL1	55.6303	9.86842	5.46702	2.45075	1
ENSG00000197872	FAM49A	81.1766	14.4054	5.51726	2.46395	1
ENSG00000152128	TMEM163	71.6032	12.6484	5.52648	2.46636	1
ENSG00000100097	LGALS1	881.649	158.51	5.55132	2.47283	0.999479
ENSG00000137962	ARHGAP29	595.078	104.383	5.68402	2.50691	1
ENSG00000244405	ETV5	847.436	148.661	5.68859	2.50807	1
ENSG00000171016	PYGO1	529.995	91.963	5.74374	2.52199	1
ENSG00000123364	HOXC13	22.2268	3.53051	5.78598	2.53256	0.999982
ENSG00000282339	LLNLF-176F2.1	32.239	5.25293	5.7942	2.53461	0.995086
ENSG00000173918	C1QTNF1	60.5979	10.1078	5.81603	2.54004	1
ENSG00000079308	TNS1	12.7366	1.87747	5.81891	2.54075	0.997191
ENSG00000128512	DOCK4	47.8688	7.88127	5.84272	2.54664	1
ENSG00000223569	USP17L15	39.4234	6.43374	5.8445	2.54708	0.984228
ENSG00000105889	STEAP1B	74.8557	12.4772	5.85316	2.54921	1
ENSG00000106003	LFNG	42.7311	6.9405	5.89179	2.55871	1
ENSG00000145649	GZMA	252.698	42.3296	5.92602	2.56706	1
ENSG00000233613	DCUN1D2-AS	9.83938	1.33972	5.95406	2.57387	0.994758
ENSG00000275945	EIF3FP1	31.1173	4.90946	5.9585	2.57495	1
ENSG00000120949	TNFRSF8	985.975	165.082	5.96134	2.57564	1
ENSG00000235333	PVRIG2P	78.8021	12.6598	6.07393	2.60263	0.997645
ENSG00000187984	ANKRD19P	124.681	20.0469	6.12338	2.61433	1
ENSG00000256349	CTD-3074O7.11	70.5153	11.0164	6.22269	2.63754	1
ENSG00000114019	AMOTL2	223.051	35.3239	6.25846	2.64581	1
ENSG00000255026	RP11-326C3.2	300.458	47.6646	6.26209	2.64665	0.999997
ENSG00000137693	YAP1	517.635	82.2881	6.26645	2.64765	1
ENSG00000214212	C19orf38	8.58382	1.05299	6.27014	2.6485	0.99441
ENSG00000231087	FDPSP7	24.3861	3.50674	6.37751	2.67299	0.999993
ENSG00000005073	HOXA11	156.116	23.6524	6.51281	2.70328	1
ENSG00000170390	DCLK2	32.218	4.62427	6.51848	2.70453	1
ENSG00000183019	MCEMP1	31.9438	4.56597	6.53989	2.70927	0.994261
ENSG00000159784	FAM131B	10.5876	1.29486	6.56175	2.71408	0.954594
ENSG00000279369	RP11-51F16.1	140.686	21.0938	6.57027	2.71595	1
ENSG00000137177	KIF13A	55.7077	8.1282	6.59485	2.72134	1
ENSG00000255663	RP11-212D19.4	13.9487	1.78078	6.64181	2.73158	0.964951
ENSG00000167105	TMEM92	26.0685	3.54879	6.73787	2.75229	1
ENSG00000249661	TNRC18P1	22.2327	2.96618	6.7647	2.75803	0.999999
ENSG00000140961	OSGIN1	107.726	15.5622	6.78259	2.76184	1
ENSG00000163793	DNAJC5G	111.631	16.014	6.8339	2.77271	1
ENSG00000164647	STEAP1	116.52	16.1799	7.0607	2.81981	1
ENSG00000169933	FRMPD4	80.0786	10.9771	7.08658	2.82509	0.999991
ENSG00000182247	UBE2E2	68.0117	9.27007	7.08972	2.82573	1
ENSG00000207165	SNORA70	44.1636	5.89813	7.09896	2.82761	0.973413
ENSG00000138678	AGPAT9	257.949	35.9698	7.10742	2.82933	1
ENSG00000198406	BZW1P2	540.385	75.2386	7.15154	2.83825	1
ENSG00000273888	FRMD6-AS1	24.081	2.9948	7.2556	2.85909	1
ENSG00000143333	RGS16	120.792	16.2962	7.26768	2.86149	1
ENSG00000225720	RP4-742C19.12	9.83373	1.00813	7.37642	2.88292	0.984872
ENSG00000101210	EEF1A2	36.2483	4.48956	7.52729	2.91213	0.999999
ENSG00000138100	TRIM54	62.8679	7.98435	7.56476	2.9193	1
ENSG00000232369	RP5-882O7.4	11.5309	1.17273	7.68827	2.94266	0.991889
ENSG00000163993	S100P	25.5641	2.96618	7.7615	2.95633	1
ENSG00000178718	RPP25	223.9	28.2996	7.82115	2.96738	1
ENSG00000137142	IGFBPL1	36.2135	4.29677	7.83042	2.96909	0.999994
ENSG00000135842	FAM129A	396.327	48.5698	8.10495	3.0188	1
ENSG00000135838	NPL	29.1159	3.25291	8.12699	3.02272	1
ENSG00000121552	CSTA	41.4126	4.74057	8.16734	3.02987	1
ENSG00000157107	FCHO2	130.854	15.5649	8.2323	3.0413	1
ENSG00000152953	STK32B	67.4708	7.76906	8.32983	3.05829	1
ENSG00000149177	PTPRJ	185.494	21.7959	8.38312	3.06749	1
ENSG00000268790	CTC-429P9.4	17.3686	1.71277	8.49537	3.08668	0.956156
ENSG00000250615	CTC-564N23.2	24.928	2.52895	8.71074	3.1228	0.985743
ENSG00000110427	KIAA1549L	57.1137	6.04458	8.95401	3.16253	1
ENSG00000169116	PARM1	71.1005	7.5854	8.97791	3.16638	1
ENSG00000258692	SALL4P7	15.2451	1.29486	9.34928	3.22486	0.999965
ENSG00000109787	KLF3	235.605	24.8612	9.35051	3.22505	1
ENSG00000123094	RASSF8	87.0572	8.90818	9.41747	3.23534	1
ENSG00000224126	UBE2SP2	134.407	13.8989	9.44199	3.23909	1
ENSG00000006468	ETV1	32.8288	3.11412	9.51401	3.25005	1
ENSG00000275896	PRSS2	42.9341	4.14883	9.57171	3.25878	1
ENSG00000125816	NKX2-4	72.3698	7.10587	9.72297	3.2814	1
ENSG00000175497	DPP10	223.525	22.4564	9.80633	3.29371	1
ENSG00000274630	RP11-229E13.4	27.9296	2.5003	9.84107	3.29882	0.992973
ENSG00000077935	SMC1B	433.553	43.6318	9.86027	3.30163	1
ENSG00000244021	RP11-50D9.1	6.69864	0.332609	9.98424	3.31965	0.978926
ENSG00000279877	RP11-420N3.3	33.4219	2.9066	10.2962	3.36404	1
ENSG00000120278	PLEKHG1	41.7947	3.62199	10.5481	3.39891	0.999998
ENSG00000073861	TBX21	146.152	13.3657	10.663	3.41454	1
ENSG00000107147	KCNT1	67.0269	5.89185	10.7538	3.42678	1
ENSG00000137731	FXYD2	1262.34	114.704	10.9726	3.45583	1
ENSG00000109436	TBC1D9	393.889	35.2136	11.0781	3.46964	1
ENSG00000235890	TSPEAR-AS1	60.5575	5.1071	11.113	3.47418	1
ENSG00000039560	RAI14	135.439	11.7791	11.1735	3.48202	1
ENSG00000147459	DOCK5	2781.27	232.72	11.9335	3.57694	1
ENSG00000120885	CLU	521.839	42.127	12.2865	3.61901	1
ENSG00000128268	MGAT3	78.7178	5.99058	12.4233	3.63498	1
ENSG00000139318	DUSP6	201.429	15.817	12.4625	3.63952	1
ENSG00000170500	LONRF2	530.909	42.1619	12.4897	3.64267	1
ENSG00000273184	RP11-212P7.3	123.613	9.35494	12.7418	3.6715	0.999996
ENSG00000236816	ANKRD20A7P	27.7083	1.78078	13.0216	3.70284	0.999999
ENSG00000112378	PERP	225.898	16.8136	13.1634	3.71846	1
ENSG00000106689	LHX2	30.0989	1.91319	13.3127	3.73473	0.999998
ENSG00000110665	C11orf21	75.7033	5.02731	14.0802	3.8156	1
ENSG00000281881	SPRY4-IT1	43.3778	2.64839	14.4671	3.85471	1
ENSG00000272235	RP11-22L13.1	31.266	1.81011	14.4743	3.85542	1
ENSG00000186810	CXCR3	207.802	13.9342	14.5476	3.86271	1
ENSG00000272004	RP11-345P4.10	16.7204	0.766723	14.9615	3.90318	0.985842
ENSG00000168077	SCARA3	46.9612	2.77338	15.0308	3.90985	1
ENSG00000235026	DPP10-AS1	75.5668	4.6599	15.0804	3.9146	1
ENSG00000163220	S100A9	23.0417	1.15607	15.2853	3.93408	0.994535
ENSG00000142186	SCYL1	5637.04	365.525	15.407	3.94551	0.999829
ENSG00000234287	RP11-761N21.2	32.6806	1.76841	15.4154	3.9463	0.973851
ENSG00000256566	RP4-734P14.4	17.7648	0.713963	16.644	4.05693	1
ENSG00000198053	SIRPA	87.9493	4.85509	16.8848	4.07765	1
ENSG00000145864	GABRB2	175.12	9.72711	17.3705	4.11857	1
ENSG00000226268	RP11-61N20.3	83.7181	4.00974	19.1746	4.26112	1
ENSG00000128683	GAD1	29.4808	1.15607	19.4883	4.28454	0.999992
ENSG00000153071	DAB2	80.0026	3.7233	19.608	4.29337	1
ENSG00000110092	CCND1	128.643	6.01176	20.1979	4.33613	1
ENSG00000104043	ATP8B4	166.479	7.7693	20.4849	4.35649	1
ENSG00000238622	SNORD97	48.7714	2.00988	20.5996	4.36454	0.992525
ENSG00000141837	CACNA1A	88.2543	3.79066	21.2715	4.41085	1
ENSG00000225614	ZNF469	93.881	3.97431	21.6669	4.43742	1
ENSG00000170689	HOXB9	111.895	4.62836	22.4348	4.48767	1
ENSG00000137801	THBS1	317.192	13.3101	23.2038	4.53629	1
ENSG00000229939	RP11-111F16.2	17.3184	0.296796	26.3009	4.71704	0.994433
ENSG00000146242	TPBG	88.7162	3.0019	26.3752	4.72111	1
ENSG00000140287	HDC	171.109	6.05793	26.6533	4.73624	1
ENSG00000142611	PRDM16	476.714	15.7934	29.5058	4.88293	1
ENSG00000165164	CFAP47	50.9857	1.304	30.573	4.93418	1
ENSG00000273221	RP5-1180E21.5	21.7712	0.324007	31.6399	4.98367	0.996783
ENSG00000187678	SPRY4	1471.52	45.8615	31.8335	4.99247	1
ENSG00000172380	GNG12	21.308	0.286732	32.7206	5.03213	0.999313
ENSG00000259115	CTD-2540L5.5	17.741	0.129848	35.8172	5.16258	0.984426
ENSG00000177133	LINC00982	35.6777	0.573464	37.974	5.24694	1
ENSG00000197594	ENPP1	784.934	20.276	38.0259	5.24891	0.997878
ENSG00000118971	CCND2	1129.45	28.6222	38.9621	5.284	1
ENSG00000143067	ZNF697	70.9287	1.33972	41.5603	5.37713	1
ENSG00000237115	RP1-131F15.2	27.3632	0.286732	41.8577	5.38742	0.999955
ENSG00000232810	TNF	279.215	6.15679	42.7983	5.41948	1
ENSG00000125810	CD93	151.148	2.87646	46.5879	5.54188	1
ENSG00000277986	U4	18.0782	0	49.0843	5.61719	0.99177
ENSG00000237986	CELF2-AS2	19.0296	0	51.615	5.68972	0.998375
ENSG00000278674	RP11-49K24.9	19.3044	0	52.3458	5.71	0.999183
ENSG00000170627	GTSF1	197.435	3.14984	56.1038	5.81003	1
ENSG00000277985	SNORA67	21.1926	0	57.3681	5.84218	0.999976
ENSG00000211753	TRBV28	21.2817	0	57.6052	5.84813	0.999976
ENSG00000060709	RIMBP2	140.095	2.0254	58.4961	5.87027	1
ENSG00000225280	RP11-227D2.3	21.734	0	58.8081	5.87794	0.99999
ENSG00000164684	ZNF704	489.7	7.83162	59.7101	5.8999	1
ENSG00000279516	FAM230C	23.5177	0	63.5525	5.98988	1
ENSG00000257386	RP11-56G10.2	24.3531	0	65.7744	6.03945	1
ENSG00000081189	MEF2C	26.3598	0	71.1118	6.15202	1
ENSG00000233270	SNRPEP4	86.616	0.805717	73.6169	6.20197	0.999996
ENSG00000135636	DYSF	243.779	2.34786	89.6367	6.48602	1
ENSG00000277693	AP003900.6	33.7095	0	90.6605	6.5024	1
ENSG00000183778	B3GALT5	90.434	0.530295	100.203	6.64678	0.999995
ENSG00000261499	CH17-260O16.1	37.6924	0	101.254	6.66184	1
ENSG00000187908	DMBT1	85.4436	0.434668	105.867	6.72611	1
ENSG00000058091	CDK14	76.221	0.286732	115.583	6.85279	1
ENSG00000240929	HIST2H2BB	119.92	0	319.963	8.32176	1
ENSG00000147381	MAGEA4	154.288	0	411.375	8.68431	1
ENSG00000276232	SCARNA10	1033.94	0	2751.08	11.4258	1
TPM: Transcript per million; FC: Fold Change; PPDE: Posterior probability differential expression;
