# Supplementary material for: Intracellular HIV-1 Tat regulator induces epigenetic changes in the DNA methylation landscape
Source: Front Immunol. 2025 Mar 4;16:1532692. doi: 10.3389/fimmu.2025.1532692 (PMC11913862; doi:10.3389/fimmu.2025.1532692)
Supplement: Supplementary file 5 [file Table4.xlsx]

## Sheet: Summary
Supplementary Table 4. Top 10 terms enriched in upregulated and downregulated DEG from KEGG, Reactome and GO databases.
#Term	Database	ID	Status	Input number	Background number	Ratio	FDR	Input gene symbol	Hyperlink
Transcriptional misregulation in cancer	KEGG PATHWAY	hsa05202	Upregulated	15	186	0.0806452	1.01601e-05	ETV1|PDGFA|ETV5|MYCN|NGFR|CDKN1A|CCND2|SLC45A3|MEF2C|JUP|KLF3|HOXA11|CDK14|DUSP6|FLT1	http://www,genome,jp/kegg-bin/show_pathway?hsa05202/hsa:1848%09red/hsa:894%09red/hsa:5154%09red/hsa:3728%09red/hsa:2115%09red/hsa:4804%09red/hsa:2119%09red/hsa:2321%09red/hsa:3207%09red/hsa:4613%09red/hsa:5218%09red/hsa:1026%09red/hsa:85414%09red/hsa:4208%09red/hsa:51274%09red
Fluid shear stress and atherosclerosis	KEGG PATHWAY	hsa05418	Upregulated	11	139	0.0791367	0.000320965	PDGFA|ITGB3|PECAM1|GSTA4|GSTM3|MAP3K5|MEF2C|AKT3|NQO1|ACVR2A|TNF	http://www,genome,jp/kegg-bin/show_pathway?hsa05418/hsa:2941%09red/hsa:5154%09red/hsa:10000%09red/hsa:2947%09red/hsa:7124%09red/hsa:4217%09red/hsa:92%09red/hsa:1728%09red/hsa:3690%09red/hsa:5175%09red/hsa:4208%09red
Cytokine-cytokine receptor interaction	KEGG PATHWAY	hsa04060	Upregulated	15	294	0.0510204	0.000792879	ACVR2A|CCL1|IL4R|BMP10|IL21R|SCYL1|CXCR3|LTA|TNF|TNFRSF8|LIFR|TNFRSF4|IL17RE|IL15RA|NGFR	http://www,genome,jp/kegg-bin/show_pathway?hsa04060/hsa:3601%09red/hsa:27302%09red/hsa:943%09red/hsa:7124%09red/hsa:4804%09red/hsa:7293%09red/hsa:3566%09red/hsa:6346%09red/hsa:6357%09red/hsa:132014%09red/hsa:50615%09red/hsa:3977%09red/hsa:4049%09red/hsa:2833%09red/hsa:92%09red
Proteoglycans in cancer	KEGG PATHWAY	hsa05205	Upregulated	12	203	0.0591133	0.00136674	HPSE|FZD1|ITGB3|FZD3|CCND1|WNT10B|ARHGEF12|THBS1|AKT3|PTCH1|CDKN1A|TNF	http://www,genome,jp/kegg-bin/show_pathway?hsa05205/hsa:1026%09red/hsa:10855%09red/hsa:10000%09red/hsa:7124%09red/hsa:595%09red/hsa:23365%09red/hsa:7057%09red/hsa:3690%09red/hsa:7480%09red/hsa:8321%09red/hsa:7976%09red/hsa:5727%09red
Human T-cell leukemia virus 1 infection	KEGG PATHWAY	hsa05166	Upregulated	12	219	0.0547945	0.00218501	CCND2|ADCY1|CCND1|CDKN1A|CCNE1|LTA|STAT5A|AKT3|PPP3CA|IL15RA|NRP1|TNF	http://www,genome,jp/kegg-bin/show_pathway?hsa05166/hsa:6776%09red/hsa:3601%09red/hsa:894%09red/hsa:8829%09red/hsa:10000%09red/hsa:1026%09red/hsa:7124%09red/hsa:595%09red/hsa:898%09red/hsa:107%09red/hsa:4049%09red/hsa:5530%09red
p53 signaling pathway	KEGG PATHWAY	hsa04115	Upregulated	7	72	0.0972222	0.00344577	CCNE1|CCND1|CDKN1A|CD82|THBS1|PERP|CCND2	http://www,genome,jp/kegg-bin/show_pathway?hsa04115/hsa:1026%09red/hsa:894%09red/hsa:3732%09red/hsa:595%09red/hsa:898%09red/hsa:64065%09red/hsa:7057%09red
Jak-STAT signaling pathway	KEGG PATHWAY	hsa04630	Upregulated	10	162	0.0617284	0.00344577	PDGFA|CCND2|IL4R|CCND1|CDKN1A|IL21R|STAT5A|AKT3|LIFR|IL15RA	http://www,genome,jp/kegg-bin/show_pathway?hsa04630/hsa:6776%09red/hsa:3601%09red/hsa:894%09red/hsa:5154%09red/hsa:10000%09red/hsa:1026%09red/hsa:3977%09red/hsa:595%09red/hsa:3566%09red/hsa:50615%09red
Rap1 signaling pathway	KEGG PATHWAY	hsa04015	Upregulated	11	210	0.052381	0.00533364	PDGFA|ITGB3|ADCY1|MLLT4|DOCK4|THBS1|PFN2|AKT3|NGFR|SIPA1L2|FLT1	http://www,genome,jp/kegg-bin/show_pathway?hsa04015/hsa:5154%09red/hsa:10000%09red/hsa:4301%09red/hsa:4804%09red/hsa:107%09red/hsa:2321%09red/hsa:7057%09red/hsa:9732%09red/hsa:3690%09red/hsa:5217%09red/hsa:57568%09red
Glycerolipid metabolism	KEGG PATHWAY	hsa00561	Upregulated	6	61	0.0983607	0.00835865	ALDH3A2|DGAT2|MBOAT2|MGAT3|DGKG|AGPAT9	http://www,genome,jp/kegg-bin/show_pathway?hsa00561/hsa:84803%09red/hsa:224%09red/hsa:1608%09red/hsa:129642%09red/hsa:84649%09red/hsa:346606%09red
Hippo signaling pathway	KEGG PATHWAY	hsa04390	Upregulated	9	154	0.0584416	0.00835865	FZD1|FZD3|CCND1|WNT10B|CCND2|SMAD7|FRMD6|TEAD1|YAP1	http://www,genome,jp/kegg-bin/show_pathway?hsa04390/hsa:894%09red/hsa:595%09red/hsa:10413%09red/hsa:122786%09red/hsa:4092%09red/hsa:7480%09red/hsa:7003%09red/hsa:8321%09red/hsa:7976%09red
Ribosome biogenesis in eukaryotes	KEGG PATHWAY	hsa03008	Downregulated	18	105	0.171429	3.11255e-12	RNA5S6|RNA5S3|RNA5S15|RNA5S16|RNA5S10|RMRP|RNA5S5|RNA5S9|RNA5S8|RNA5S13|RNA5S11|RNA5S4|RNA5S7|RNA5S12|RNA5S1|RNA5S14|RNA5S17|RNA5S2	http://www,genome,jp/kegg-bin/show_pathway?hsa03008/hsa:100169754%09red/hsa:100169755%09red/hsa:100169756%09red/hsa:100169757%09red/hsa:100169768%09red/hsa:100169753%09red/hsa:100169765%09red/hsa:100169764%09red/hsa:100169767%09red/hsa:100169766%09red/hsa:100169758%09red/hsa:100169759%09red/hsa:100169763%09red/hsa:100169762%09red/hsa:100169760%09red/hsa:100169761%09red/hsa:100169751%09red/hsa:602…
Ribosome	KEGG PATHWAY	hsa03010	Downregulated	18	153	0.117647	5.24832e-10	RPS27|RNA5S6|RNA5S3|RNA5S15|RNA5S16|RNA5S10|RNA5S5|RNA5S9|RNA5S8|RNA5S13|RNA5S11|RNA5S4|RNA5S7|RNA5S12|RNA5S1|RNA5S14|RNA5S17|RNA5S2	http://www,genome,jp/kegg-bin/show_pathway?hsa03010/hsa:100169754%09red/hsa:100169755%09red/hsa:100169756%09red/hsa:100169757%09red/hsa:100169768%09red/hsa:100169753%09red/hsa:100169765%09red/hsa:6232%09red/hsa:100169767%09red/hsa:100169766%09red/hsa:100169758%09red/hsa:100169759%09red/hsa:100169763%09red/hsa:100169762%09red/hsa:100169760%09red/hsa:100169761%09red/hsa:100169764%09red/hsa:10016975…
Hematopoietic cell lineage	KEGG PATHWAY	hsa04640	Downregulated	11	97	0.113402	1.28417e-05	CR2|CD38|CD1D|CD1E|CD1B|CD1C|ITGA4|IL9R|CD4|CD8B|CD9	http://www,genome,jp/kegg-bin/show_pathway?hsa04640/hsa:3676%09red/hsa:3581%09red/hsa:952%09red/hsa:913%09red/hsa:912%09red/hsa:911%09red/hsa:910%09red/hsa:1380%09red/hsa:920%09red/hsa:926%09red/hsa:928%09red
Primary immunodeficiency	KEGG PATHWAY	hsa05340	Downregulated	5	37	0.135135	0.00720291	CD4|RAG2|CD8B|RAG1|CD40LG	http://www,genome,jp/kegg-bin/show_pathway?hsa05340/hsa:5896%09red/hsa:5897%09red/hsa:920%09red/hsa:926%09red/hsa:959%09red
HIF-1 signaling pathway	KEGG PATHWAY	hsa04066	Downregulated	7	109	0.0642202	0.0139053	MKNK2|PFKFB3|INSR|PDK1|ENO2|PIK3R2|ALDOC	http://www,genome,jp/kegg-bin/show_pathway?hsa04066/hsa:230%09red/hsa:2872%09red/hsa:2026%09red/hsa:5296%09red/hsa:5163%09red/hsa:5209%09red/hsa:3643%09red
Cell adhesion molecules (CAMs)	KEGG PATHWAY	hsa04514	Downregulated	8	146	0.0547945	0.0140804	SELL|CD28|NLGN2|ITGB8|ITGA4|CD4|CD40LG|CD8B	http://www,genome,jp/kegg-bin/show_pathway?hsa04514/hsa:3676%09red/hsa:940%09red/hsa:959%09red/hsa:3696%09red/hsa:920%09red/hsa:926%09red/hsa:6402%09red/hsa:57555%09red
Longevity regulating pathway - multiple species	KEGG PATHWAY	hsa04213	Downregulated	5	62	0.0806452	0.0314099	HSPA1A|CRYAB|PIK3R2|INSR|HSPA6	http://www,genome,jp/kegg-bin/show_pathway?hsa04213/hsa:3310%09red/hsa:1410%09red/hsa:3643%09red/hsa:5296%09red/hsa:3303%09red
Amoebiasis	KEGG PATHWAY	hsa05146	Downregulated	6	95	0.0631579	0.0318392	CD1D|ARG2|COL1A1|GNA15|PIK3R2|GNA11	http://www,genome,jp/kegg-bin/show_pathway?hsa05146/hsa:2767%09red/hsa:912%09red/hsa:2769%09red/hsa:5296%09red/hsa:1277%09red/hsa:384%09red
Acute myeloid leukemia	KEGG PATHWAY	hsa05221	Downregulated	5	66	0.0757576	0.0381961	TCF4|TCF7|PIK3R2|CEBPE|PIM1	http://www,genome,jp/kegg-bin/show_pathway?hsa05221/hsa:6932%09red/hsa:6934%09red/hsa:5292%09red/hsa:5296%09red/hsa:1053%09red
G alpha (q) signalling events	Reactome	R-HSA-416476	Upregulated	10	214	0.046729	0.0154902	GPR17|RGS16|TRIO|RGS17|SPR|PRKCE|GNG12|F2RL1|DGKG|GPR68	http://www,reactome,org/cgi-bin/eventbrowser_st_id?ST_ID=R-HSA-416476
Glutamate Neurotransmitter Release Cycle	Reactome	R-HSA-210500	Downregulated	5	23	0.217391	0.00189293	SYT1|PPFIA4|CPLX1|SAT2|RAB3A	http://www,reactome,org/cgi-bin/eventbrowser_st_id?ST_ID=R-HSA-210500
Immunoregulatory interactions between a Lymphoid and a non-Lymphoid cell	Reactome	R-HSA-198933	Downregulated	9	128	0.0703125	0.00312199	SELL|CD1D|CD40LG|CD1C|AMICA1|ITGA4|COL1A1|CD1B|CD8B	http://www,reactome,org/cgi-bin/eventbrowser_st_id?ST_ID=R-HSA-198933
RUNX2 regulates bone development	Reactome	R-HSA-8941326	Downregulated	5	31	0.16129	0.00524679	GLI3|SMAD6|ZNF521|RB1|COL1A1	http://www,reactome,org/cgi-bin/eventbrowser_st_id?ST_ID=R-HSA-8941326
Acetylcholine Neurotransmitter Release Cycle	Reactome	R-HSA-264642	Downregulated	4	16	0.25	0.00632031	SYT1|PPFIA4|CPLX1|RAB3A	http://www,reactome,org/cgi-bin/eventbrowser_st_id?ST_ID=R-HSA-264642
Serotonin Neurotransmitter Release Cycle	Reactome	R-HSA-181429	Downregulated	4	17	0.235294	0.00644882	SYT1|PPFIA4|CPLX1|RAB3A	http://www,reactome,org/cgi-bin/eventbrowser_st_id?ST_ID=R-HSA-181429
Norepinephrine Neurotransmitter Release Cycle	Reactome	R-HSA-181430	Downregulated	4	17	0.235294	0.00644882	SYT1|PPFIA4|CPLX1|RAB3A	http://www,reactome,org/cgi-bin/eventbrowser_st_id?ST_ID=R-HSA-181430
Transcriptional regulation by RUNX2	Reactome	R-HSA-8878166	Downregulated	8	118	0.0677966	0.00685362	ZNF521|TWIST1|SMAD6|RB1|GLI3|NKX3-2|COL1A1|Y	http://www,reactome,org/cgi-bin/eventbrowser_st_id?ST_ID=R-HSA-8878166
Nef-mediates down modulation of cell surface receptors by recruiting them to clathrin adapters	Reactome	R-HSA-164938	Downregulated	4	20	0.2	0.00891955	CD4|CD8B|CD28|AP2A2	http://www,reactome,org/cgi-bin/eventbrowser_st_id?ST_ID=R-HSA-164938
Collagen biosynthesis and modifying enzymes	Reactome	R-HSA-1650814	Downregulated	6	67	0.0895522	0.00980781	TLL1|PLOD3|P4HA1|P3H3|COL1A1|COL6A2	http://www,reactome,org/cgi-bin/eventbrowser_st_id?ST_ID=R-HSA-1650814
Dopamine Neurotransmitter Release Cycle	Reactome	R-HSA-212676	Downregulated	4	22	0.181818	0.0102743	SYT1|PPFIA4|CPLX1|RAB3A	http://www,reactome,org/cgi-bin/eventbrowser_st_id?ST_ID=R-HSA-212676
neutrophil degranulation	Gene Ontology	GO:0043312	Upregulated	23	482	0.0477178	1.70168e-05	S100P|PRSS2|ATP11A|TXNDC5|PECAM1|JUP|S100A9|MBP|GGH|CTSH|ANXA3|ANXA2|SIRPA|DSP|CTSG|CLU|FTL|SLC27A2|HPSE|MCEMP1|CD93|ATP8B4|PTPRJ	http://amigo,geneontology,org/amigo/term/GO:0043312
multicellular organism development	Gene Ontology	GO:0007275	Upregulated	21	462	0.0454545	0.000106555	DDX25|VDR|C19orf57|WDFY3|EPHB4|TBX21|TSHZ3|OSGIN1|CD164|EPHA1|USP7|DMBT1|RBM11|KLF3|HOXA11|DAB2|ABCD1|TRIM54|SPRED2|NKX2-4|FLT1	http://amigo,geneontology,org/amigo/term/GO:0007275
positive regulation of protein phosphorylation	Gene Ontology	GO:0001934	Upregulated	13	178	0.0730337	0.000113745	FZD1|ITGB3|ANXA2|PECAM1|CCND1|CCND2|TNIK|TNF|FAM129A|DAB2|SLCO3A1|ACVR2A|GAS6	http://amigo,geneontology,org/amigo/term/GO:0001934
response to drug	Gene Ontology	GO:0042493	Upregulated	16	280	0.0571429	0.000127626	CPT1A|FZD1|PTCH1|ADCY1|CCND1|THBS1|LRP8|GGH|GPR52|LTA|FZD3|CDKN1A|LGALS1|DUSP6|HSD11B2|GAD1	http://amigo,geneontology,org/amigo/term/GO:0042493
cytoskeleton	Gene Ontology	GO:0005856	Upregulated	19	406	0.046798	0.000184475	FCHO2|JUP|SPIRE1|PRKCE|TNIK|CLU|SLC7A11|SHROOM3|SPRY2|PFN2|S100A9|RAI14|SPIRE2|TUBA4A|ARHGAP39|FRMD6|IGF2BP2|TNS1|FRMPD4	http://amigo,geneontology,org/amigo/term/GO:0005856
PDZ domain binding	Gene Ontology	GO:0030165	Upregulated	9	86	0.104651	0.000306188	CXADR|FZD3|FZD1|GNG12|DOCK4|ATP2B1|BAIAP2|ARHGAP29|ACVR2A	http://amigo,geneontology,org/amigo/term/GO:0030165
wound healing	Gene Ontology	GO:0042060	Upregulated	9	89	0.101124	0.000362653	PDGFA|ITGB3|PECAM1|DST|DSP|MAP3K5|CELSR1|PPP3CA|EVPL	http://amigo,geneontology,org/amigo/term/GO:0042060
cell-cell junction	Gene Ontology	GO:0005911	Upregulated	12	183	0.0655738	0.000546371	CXADR|ITGB3|PECAM1|USP53|KIAA1462|PCDH12|JUP|PERP|NGFR|STEAP1|PTPRK|PTPRJ	http://amigo,geneontology,org/amigo/term/GO:0005911
protein localization to plasma membrane	Gene Ontology	GO:0072659	Upregulated	11	152	0.0723684	0.000546371	TUSC5|DPP10|ANXA2|JUP|SLC7A11|FCHO2|TNIK|TNF|PTCH1|SCN3B|GAS6	http://amigo,geneontology,org/amigo/term/GO:0072659
adherens junction	Gene Ontology	GO:0005912	Upregulated	11	155	0.0709677	0.000604159	CXADR|ANXA2|NAT1|SMAD7|KIAA1462|SHROOM3|JUP|SYNM|BAIAP2|JAG1|PTPRK	http://amigo,geneontology,org/amigo/term/GO:0005912
negative regulation of cell population proliferation	Gene Ontology	GO:0008285	Downregulated	18	394	0.0456853	0.000279253	WT1|CD9|TIMP2|TFAP2A|SMAD6|CLMN|SSTR3|SCG2|GLI3|HSPA1A|BCHE|IGFBP7|P3H3|CAMK2N1|ADM|DLC1|NPPC|ALDH1A2	http://amigo,geneontology,org/amigo/term/GO:0008285
antigen processing and presentation, endogenous lipid antigen via MHC class Ib	Gene Ontology	GO:0048006	Downregulated	4	5	0.8	0.000331496	CD1D|CD1E|CD1B|CD1C	http://amigo,geneontology,org/amigo/term/GO:0048006
exogenous lipid antigen binding	Gene Ontology	GO:0030884	Downregulated	4	5	0.8	0.000331496	CD1D|CD1E|CD1B|CD1C	http://amigo,geneontology,org/amigo/term/GO:0030884
endogenous lipid antigen binding	Gene Ontology	GO:0030883	Downregulated	4	5	0.8	0.000331496	CD1D|CD1E|CD1B|CD1C	http://amigo,geneontology,org/amigo/term/GO:0030883
glutamate secretion	Gene Ontology	GO:0014047	Downregulated	6	30	0.2	0.000431574	PPFIA4|SYT1|SAT2|CPLX1|RAB3A|GIPC1	http://amigo,geneontology,org/amigo/term/GO:0014047
antigen processing and presentation, exogenous lipid antigen via MHC class Ib	Gene Ontology	GO:0048007	Downregulated	4	7	0.571429	0.000697861	CD1D|CD1E|CD1B|CD1C	http://amigo,geneontology,org/amigo/term/GO:0048007
apical plasma membrane	Gene Ontology	GO:0016324	Downregulated	16	354	0.0451977	0.000716243	LRP2|CYP4F2|SLC44A4|FAM65B|MLC1|CD9|MAL|IGFBP2|SLC4A4|ANK2|SLC29A4|UMODL1|VANGL2|DPP4|C2orf40|SLC14A2	http://amigo,geneontology,org/amigo/term/GO:0016324
negative regulation of apoptotic process	Gene Ontology	GO:0043066	Downregulated	19	487	0.0390144	0.000716243	LRP2|WT1|CD28|CD40LG|CD38|PIM1|TWIST1|PLAC8|SMAD6|CRYAB|GLI3|HSPA1A|TFAP2A|NKX3-2|BNIP3L|PDCD4|NUGGC|DAPK1|BNIP3	http://amigo,geneontology,org/amigo/term/GO:0043066
lipopeptide binding	Gene Ontology	GO:0071723	Downregulated	4	9	0.444444	0.00108029	CD1D|CD1E|CD1B|CD1C	http://amigo,geneontology,org/amigo/term/GO:0071723
basolateral plasma membrane	Gene Ontology	GO:0016323	Downregulated	12	216	0.0555556	0.00117425	CD38|CD1D|SLC14A1|VANGL2|CA11|SLC4A4|ANK2|SLC29A4|TSHR|SLC26A10|HPGD|MLC1	http://amigo,geneontology,org/amigo/term/GO:0016323
